# Supplementary material for: Analyzing the Evolution and Host Adaptation of the Rabies Virus from the Perspective of Codon Usage Bias
Source: Transbound Emerg Dis. 2023 Oct 10;2023:4667253. doi: 10.1155/2023/4667253 (PMC12016951; doi:10.1155/2023/4667253)
Supplement: Supplementary 2 — The base composition of the viral coding sequences. [file 4667253.f2.csv]

title	A	C	G	T	A3s	C3s	G3s	T3s	GC	GC3s	ENC	L_sym	L_aa	Gravy	Aromo	Axis1	Axis2
AB569299	0.281	0.2174	0.2354	0.2662	0.3258	0.3012	0.3131	0.3199	0.453	0.477	54.13	3447	3599	-0.246402	0.096416	-0.003837	0.000302
AB635373	0.2797	0.2177	0.2362	0.2665	0.324	0.3036	0.3136	0.3186	0.454	0.479	53.84	3447	3599	-0.248041	0.097527	-0.010009	-0.002093
AB699220	0.2799	0.2189	0.238	0.2632	0.3247	0.3016	0.3159	0.3162	0.457	0.48	54.46	3453	3600	-0.246278	0.096944	-0.032456	0.005893
AB981663	0.2801	0.2175	0.2381	0.2644	0.3242	0.3002	0.3179	0.3175	0.456	0.48	54.48	3450	3600	-0.247167	0.0975	-0.03321	0.014628
AB981664	0.2791	0.2177	0.2388	0.2644	0.3207	0.304	0.3211	0.3146	0.457	0.485	54.28	3447	3600	-0.240945	0.097778	-0.017665	0.029985
EF564174	0.2778	0.2175	0.2405	0.2643	0.317	0.2954	0.3295	0.3189	0.458	0.484	54.15	3447	3600	-0.259222	0.096389	-0.019088	0.021238
EU293111	0.279	0.2181	0.2381	0.2648	0.3222	0.3032	0.3176	0.3165	0.457	0.482	54.14	3449	3600	-0.239556	0.0975	-0.027158	0.012995
EU293113	0.2798	0.2157	0.2362	0.2683	0.323	0.2919	0.3104	0.3324	0.452	0.467	53.61	3453	3599	-0.234399	0.09586	0.022817	0.033263
EU293115	0.2791	0.2203	0.237	0.2635	0.3259	0.3051	0.3123	0.3152	0.458	0.48	54.01	3455	3600	-0.248861	0.097222	-0.02707	0.034083
EU293116	0.2791	0.2192	0.2374	0.2643	0.3168	0.3072	0.319	0.3181	0.457	0.485	53.74	3451	3600	-0.240472	0.096389	0.024763	0.02672
EU311738	0.281	0.2185	0.2352	0.2653	0.3231	0.304	0.3127	0.3221	0.454	0.478	53.83	3449	3600	-0.244028	0.097222	0.053703	-0.008942
EU886631	0.283	0.2214	0.2333	0.2623	0.3427	0.3074	0.2958	0.3101	0.455	0.471	53.53	3456	3600	-0.241806	0.096389	-0.041207	0.02625
EU886632	0.2831	0.2213	0.2334	0.2622	0.3427	0.3074	0.2961	0.3097	0.455	0.472	53.49	3456	3600	-0.241639	0.096389	-0.042427	0.026045
EU886633	0.2833	0.2213	0.2332	0.2622	0.3427	0.3075	0.2958	0.3102	0.455	0.471	53.5	3456	3600	-0.243583	0.096389	-0.041019	0.025227
EU886634	0.2833	0.2213	0.2331	0.2623	0.3431	0.3074	0.2954	0.3101	0.455	0.471	53.5	3456	3600	-0.241556	0.096389	-0.041316	0.025551
EU886635	0.2831	0.2215	0.2332	0.2622	0.3435	0.3076	0.295	0.3096	0.455	0.471	53.5	3456	3600	-0.241028	0.096389	-0.043054	0.026567
EU886636	0.283	0.2214	0.2333	0.2623	0.3427	0.3074	0.2958	0.3101	0.455	0.471	53.53	3456	3600	-0.241806	0.096389	-0.041207	0.02625
FJ712193	0.2811	0.2151	0.2367	0.2671	0.3242	0.2908	0.318	0.3294	0.452	0.471	53.65	3450	3600	-0.256722	0.0975	-0.012468	0.008229
FJ712194	0.2816	0.2154	0.2362	0.2668	0.3253	0.2925	0.3156	0.3289	0.452	0.47	53.82	3450	3600	-0.270445	0.097778	-0.010584	-0.000713
FJ712195	0.2804	0.2164	0.2387	0.2644	0.3201	0.2963	0.3244	0.3226	0.455	0.48	53.86	3445	3600	-0.274833	0.096944	-0.019544	0.007318
FJ712196	0.2787	0.2177	0.2396	0.2641	0.317	0.2961	0.3283	0.321	0.458	0.483	54.28	3445	3600	-0.271417	0.097778	-0.023468	0.013391
FJ866835	0.2803	0.216	0.2362	0.2675	0.321	0.293	0.3174	0.3305	0.453	0.472	53.39	3449	3600	-0.248111	0.097222	-0.004513	0.002163
FJ866836	0.2802	0.2158	0.2362	0.2678	0.323	0.2934	0.3156	0.3298	0.452	0.471	53.5	3449	3600	-0.247861	0.098056	-0.012796	-0.002087
FJ959397	0.2778	0.2171	0.2407	0.2644	0.3166	0.2955	0.3299	0.319	0.458	0.485	54.06	3447	3600	-0.2595	0.096389	-0.02377	0.019043
GQ412744	0.2813	0.2228	0.233	0.2629	0.3308	0.308	0.3044	0.3144	0.456	0.477	53.6	3460	3600	-0.235861	0.095833	-0.022338	0.002046
GU345746	0.2805	0.2172	0.237	0.2653	0.3215	0.2991	0.3187	0.3223	0.455	0.479	53.57	3446	3600	-0.248694	0.097222	-0.023011	-0.024531
GU345747	0.2809	0.2171	0.2368	0.2652	0.3214	0.299	0.3182	0.3236	0.454	0.478	53.41	3446	3600	-0.251111	0.0975	-0.02141	-0.032791
GU345748	0.2802	0.2168	0.2361	0.2669	0.3224	0.2955	0.3161	0.3282	0.453	0.473	53.63	3448	3600	-0.247445	0.097778	-0.004049	0.004881
GU358653	0.2759	0.2201	0.2402	0.2638	0.3098	0.3058	0.3277	0.3163	0.461	0.492	53.87	3448	3600	-0.250667	0.096667	-0.022642	0.004723
GU647092	0.2777	0.2186	0.2402	0.2635	0.3138	0.3012	0.328	0.3179	0.459	0.488	54.18	3444	3600	-0.259056	0.096944	-0.016944	0.015168
HE802675	0.2779	0.2188	0.239	0.2643	0.3179	0.3002	0.3205	0.3206	0.458	0.482	54.76	3454	3600	-0.240611	0.096944	-0.020332	0.014267
HE802676	0.28	0.2196	0.2371	0.2633	0.3251	0.3032	0.3121	0.3175	0.457	0.479	54.36	3452	3600	-0.245639	0.096944	-0.022986	0.010821
HQ317918	0.2772	0.217	0.2411	0.2646	0.3138	0.2954	0.3332	0.3193	0.459	0.487	54.07	3447	3600	-0.260417	0.096389	-0.023673	0.019609
HQ450385	0.2811	0.2156	0.2362	0.2671	0.325	0.2902	0.3159	0.33	0.452	0.469	53.6	3449	3600	-0.254	0.097222	-0.005227	0.006201
JN234411	0.2806	0.2216	0.2345	0.2632	0.3307	0.3064	0.3062	0.3149	0.457	0.477	53.58	3459	3600	-0.234306	0.097222	-0.022134	0.008304
JN609295	0.2808	0.2164	0.2362	0.2667	0.3239	0.2943	0.3173	0.3266	0.453	0.473	53.28	3448	3600	-0.251	0.0975	-0.007178	0.010343
JQ423952	0.2801	0.2166	0.2364	0.2669	0.3201	0.2953	0.3183	0.3283	0.453	0.475	53.44	3447	3598	-0.250167	0.097554	-0.005905	0.011639
JQ647510	0.2806	0.2154	0.2362	0.2678	0.322	0.2894	0.3187	0.3327	0.452	0.47	53.34	3448	3600	-0.249944	0.0975	-0.001589	0.002019
JQ685892	0.2796	0.219	0.2388	0.2626	0.3247	0.304	0.3181	0.3118	0.458	0.483	53.85	3448	3600	-0.240028	0.096667	0.03545	0.037708
JQ685893	0.2786	0.2201	0.24	0.2613	0.3208	0.3047	0.3228	0.3108	0.46	0.487	53.84	3449	3600	-0.239833	0.096667	0.037582	0.046698
JQ685894	0.2833	0.2209	0.2335	0.2623	0.335	0.3109	0.306	0.3085	0.455	0.48	53.01	3451	3600	-0.243417	0.096667	-0.030539	0.017966
JQ685895	0.2779	0.2176	0.2396	0.265	0.3149	0.2907	0.3295	0.3245	0.458	0.48	53.39	3454	3600	-0.235583	0.095556	0.036059	0.039265
JQ685896	0.2796	0.219	0.2387	0.2627	0.3251	0.3036	0.3177	0.3121	0.458	0.483	53.83	3448	3600	-0.239222	0.096667	0.034486	0.03665
JQ685897	0.2791	0.2205	0.2395	0.2609	0.3218	0.3068	0.322	0.3088	0.46	0.488	53.78	3450	3600	-0.239472	0.096667	0.04116	0.04502
JQ685898	0.279	0.219	0.2393	0.2627	0.3222	0.3044	0.3199	0.3122	0.459	0.485	53.89	3447	3600	-0.240556	0.096667	0.033737	0.03927
JQ685899	0.2802	0.2196	0.2361	0.2642	0.3277	0.3049	0.3092	0.3168	0.456	0.478	54.17	3447	3600	-0.243306	0.096111	-0.018253	0.037903
JQ685900	0.2771	0.2183	0.241	0.2636	0.3102	0.2983	0.3317	0.319	0.46	0.488	53.22	3452	3600	-0.229778	0.095	0.028172	0.030277
JQ685901	0.2825	0.2169	0.2333	0.2673	0.3311	0.2968	0.3014	0.3308	0.451	0.464	53.77	3448	3600	-0.242806	0.097222	0.060096	-0.008581
JQ685902	0.2769	0.2186	0.2406	0.2639	0.3119	0.2974	0.3296	0.3191	0.46	0.486	53.42	3453	3600	-0.231056	0.095556	0.023672	0.027209
JQ685903	0.2785	0.2188	0.2392	0.2635	0.3186	0.3031	0.3241	0.3143	0.458	0.487	53.95	3450	3600	-0.237584	0.096667	0.040041	0.027926
JQ685904	0.2785	0.2202	0.2401	0.2612	0.3208	0.305	0.3228	0.3104	0.461	0.488	53.85	3449	3600	-0.239722	0.096667	0.037759	0.04783
JQ685905	0.2803	0.2157	0.2355	0.2685	0.3234	0.2896	0.3122	0.3348	0.452	0.466	53.5	3453	3600	-0.232972	0.096667	0.006211	0.001535
JQ685906	0.2781	0.2202	0.2404	0.2612	0.3197	0.3049	0.3239	0.3103	0.461	0.489	53.79	3449	3600	-0.240055	0.096667	0.035655	0.0466
JQ685907	0.2791	0.2195	0.239	0.2623	0.3222	0.3058	0.3196	0.3112	0.459	0.486	53.84	3447	3600	-0.241167	0.096667	0.030426	0.031835
JQ685908	0.2796	0.219	0.2388	0.2626	0.3247	0.304	0.3181	0.3118	0.458	0.483	53.85	3448	3600	-0.240028	0.096667	0.03545	0.037708
JQ685909	0.2783	0.2203	0.2398	0.2616	0.3199	0.307	0.3213	0.3101	0.46	0.489	53.67	3447	3600	-0.240861	0.096667	0.028236	0.043929
JQ685910	0.2786	0.2178	0.2398	0.2639	0.317	0.2968	0.3272	0.3182	0.458	0.483	53.19	3452	3600	-0.231917	0.095278	0.011427	0.019311
JQ685911	0.2789	0.2202	0.2398	0.2611	0.3216	0.3053	0.3225	0.3098	0.46	0.488	53.83	3449	3600	-0.241	0.096389	0.041568	0.04811
JQ685912	0.2796	0.2189	0.2388	0.2627	0.3251	0.3036	0.3177	0.3121	0.458	0.483	53.85	3448	3600	-0.239917	0.096667	0.033646	0.038098
JQ685913	0.2785	0.2194	0.2398	0.2623	0.3207	0.3051	0.321	0.3119	0.46	0.487	53.79	3447	3600	-0.239944	0.096667	0.036289	0.038712
JQ685914	0.2789	0.219	0.2393	0.2628	0.3202	0.3031	0.3241	0.3129	0.459	0.487	53.91	3452	3600	-0.239472	0.096667	0.031788	0.029373
JQ685915	0.2779	0.2188	0.2387	0.2646	0.3135	0.3045	0.3241	0.3198	0.458	0.486	54.02	3448	3600	-0.226972	0.095833	0.0412	0.023435
JQ685916	0.2804	0.2198	0.2343	0.2655	0.3227	0.3056	0.307	0.3237	0.454	0.475	53.83	3450	3600	-0.227667	0.095556	0.033588	-0.000368
JQ685917	0.2792	0.219	0.2398	0.262	0.3224	0.3018	0.3226	0.3127	0.459	0.485	53.64	3450	3600	-0.239611	0.096667	0.034689	0.038532
JQ685918	0.282	0.2177	0.2362	0.2641	0.3277	0.3006	0.3137	0.3184	0.454	0.476	53.8	3449	3600	-0.242417	0.096389	0.012892	0.024306
JQ685919	0.2773	0.2206	0.2404	0.2617	0.3135	0.3019	0.3298	0.3131	0.461	0.49	53.81	3454	3600	-0.241056	0.095556	0.022873	0.040998
JQ685920	0.2788	0.2183	0.2387	0.2643	0.3151	0.3031	0.3224	0.3202	0.457	0.485	53.82	3451	3600	-0.234417	0.096944	0.03591	0.044018
JQ685921	0.2777	0.2134	0.24	0.2689	0.3156	0.2849	0.3203	0.3388	0.454	0.468	53.99	3448	3600	-0.234166	0.096111	-0.008907	0.007034
JQ685922	0.2791	0.2178	0.2382	0.2649	0.3206	0.2914	0.3204	0.326	0.456	0.474	53.52	3452	3600	-0.241139	0.095833	0.045678	0.035334
JQ685923	0.2785	0.2203	0.2401	0.261	0.3204	0.3057	0.3232	0.3098	0.461	0.489	53.85	3449	3600	-0.239833	0.096667	0.039061	0.048606
JQ685924	0.2788	0.219	0.2394	0.2628	0.3198	0.3031	0.3246	0.3129	0.459	0.487	53.91	3452	3600	-0.239472	0.096667	0.032032	0.029325
JQ685925	0.2771	0.2167	0.2405	0.2656	0.3124	0.2958	0.3279	0.3237	0.458	0.483	53.71	3452	3600	-0.237028	0.095833	0.03406	0.015195
JQ685926	0.2786	0.2202	0.24	0.2612	0.3213	0.3057	0.322	0.3098	0.461	0.488	53.95	3448	3600	-0.238278	0.096389	0.03862	0.045492
JQ685927	0.2787	0.2203	0.2399	0.261	0.3207	0.3052	0.3225	0.3106	0.461	0.488	53.88	3449	3600	-0.243472	0.096667	0.03642	0.045691
JQ685928	0.2796	0.2189	0.2388	0.2627	0.3247	0.3036	0.3181	0.3121	0.458	0.483	53.85	3448	3600	-0.240028	0.096667	0.035225	0.03808
JQ685929	0.281	0.222	0.2345	0.2625	0.3243	0.3108	0.3065	0.3169	0.457	0.48	53.3	3451	3600	-0.252583	0.095278	0.015285	0.005775
JQ685930	0.2789	0.2202	0.2399	0.261	0.3212	0.3053	0.3229	0.3098	0.46	0.488	53.83	3449	3600	-0.240972	0.096389	0.041363	0.048162
JQ685931	0.2792	0.2198	0.2389	0.262	0.3202	0.3063	0.3236	0.3103	0.459	0.489	53.8	3451	3600	-0.238083	0.096667	0.032465	0.023414
JQ685932	0.2786	0.2201	0.24	0.2613	0.3204	0.3047	0.3233	0.3108	0.46	0.488	53.84	3449	3600	-0.23975	0.096667	0.037714	0.046856
JQ685933	0.2788	0.2202	0.2396	0.2614	0.3202	0.3064	0.3211	0.3104	0.46	0.488	53.61	3447	3600	-0.241833	0.096389	0.038417	0.042637
JQ685934	0.2797	0.2188	0.2387	0.2628	0.3247	0.3037	0.3181	0.3122	0.458	0.483	53.86	3448	3600	-0.239611	0.096667	0.036736	0.039852
JQ685935	0.2785	0.2201	0.2401	0.2613	0.3201	0.3047	0.3237	0.3108	0.461	0.488	53.84	3449	3600	-0.23975	0.096667	0.037201	0.046892
JQ685936	0.2778	0.2178	0.2384	0.2661	0.316	0.2973	0.3182	0.3262	0.456	0.478	53.86	3455	3600	-0.23225	0.096111	0.051486	0.034374
JQ685937	0.2794	0.2189	0.239	0.2627	0.3243	0.3036	0.3185	0.3121	0.458	0.483	53.86	3448	3600	-0.239917	0.096667	0.035124	0.039013
JQ685938	0.2795	0.2191	0.2357	0.2656	0.3174	0.3074	0.314	0.3217	0.455	0.482	54.12	3447	3600	-0.249861	0.095833	0.042311	-0.006237
JQ685939	0.2795	0.2189	0.2389	0.2627	0.3247	0.3036	0.3181	0.3121	0.458	0.483	53.86	3448	3600	-0.239917	0.096667	0.034984	0.038745
JQ685940	0.2788	0.2202	0.2399	0.2612	0.3211	0.3052	0.3233	0.3097	0.46	0.488	53.86	3450	3600	-0.238778	0.096389	0.042753	0.049271
JQ685941	0.2788	0.2193	0.2394	0.2625	0.3222	0.3047	0.3198	0.3118	0.459	0.485	53.77	3447	3600	-0.237667	0.096667	0.032758	0.034956
JQ685942	0.2798	0.219	0.2378	0.2633	0.3242	0.3042	0.3176	0.3127	0.457	0.483	53.44	3453	3600	-0.241556	0.096667	0.035506	0.027417
JQ685943	0.2808	0.2202	0.2348	0.2643	0.3311	0.3076	0.3053	0.3154	0.455	0.477	53.89	3449	3600	-0.237556	0.096944	-0.014647	0.034024
JQ685944	0.2811	0.2221	0.2355	0.2613	0.3302	0.313	0.3072	0.3086	0.458	0.483	53.5	3451	3600	-0.247611	0.096667	-0.022384	0.030034
JQ685945	0.2788	0.2208	0.2396	0.2608	0.3207	0.3072	0.3228	0.3089	0.461	0.489	53.84	3450	3600	-0.239306	0.096667	0.038268	0.045743
JQ685946	0.2789	0.2197	0.2394	0.262	0.3212	0.3064	0.3206	0.3108	0.459	0.487	53.61	3448	3600	-0.243	0.0975	0.028208	0.041386
JQ685947	0.2785	0.22	0.2395	0.262	0.3162	0.3006	0.3274	0.3145	0.46	0.487	53.29	3451	3600	-0.235084	0.095833	0.022227	0.034703
JQ685948	0.2788	0.219	0.2394	0.2628	0.3198	0.3031	0.3246	0.3129	0.459	0.487	53.91	3452	3600	-0.239472	0.096667	0.032032	0.029325
JQ685949	0.2785	0.2202	0.2401	0.2612	0.3201	0.305	0.3237	0.3104	0.461	0.488	53.83	3449	3600	-0.23975	0.096667	0.036714	0.047646
JQ685950	0.2792	0.2198	0.2392	0.2618	0.3231	0.3036	0.3203	0.3121	0.459	0.485	53.86	3450	3600	-0.239445	0.096667	0.03877	0.041877
JQ685951	0.2789	0.22	0.2394	0.2618	0.3221	0.3057	0.3194	0.3111	0.46	0.486	53.68	3448	3600	-0.244	0.096944	0.02363	0.039642
JQ685952	0.2804	0.2174	0.2362	0.2659	0.3256	0.2992	0.312	0.3229	0.454	0.474	53.52	3454	3600	-0.227945	0.095833	0.012831	0.004479
JQ685953	0.2766	0.2157	0.2388	0.2689	0.3158	0.2907	0.3179	0.3318	0.455	0.472	54.02	3454	3600	-0.229833	0.096389	0.039116	0.026337
JQ685954	0.2812	0.2224	0.2345	0.262	0.3242	0.3136	0.3081	0.3133	0.457	0.483	53.73	3451	3600	-0.252278	0.095278	0.007279	0.003254
JQ685955	0.2792	0.2183	0.2374	0.265	0.3224	0.3004	0.3156	0.3205	0.456	0.478	54.04	3450	3600	-0.240444	0.096111	0.017684	0.027995
JQ685956	0.2791	0.2203	0.2395	0.2611	0.3213	0.3063	0.3221	0.3097	0.46	0.488	53.77	3448	3600	-0.238889	0.096667	0.034208	0.039666
JQ685957	0.28	0.2195	0.2371	0.2634	0.3261	0.3019	0.3129	0.3179	0.457	0.478	53.79	3449	3600	-0.241333	0.096111	0.002752	0.014218
JQ685958	0.2786	0.2202	0.24	0.2611	0.3208	0.3053	0.3228	0.3101	0.461	0.488	53.84	3449	3600	-0.240417	0.096667	0.037193	0.048688
JQ685959	0.2787	0.2202	0.2399	0.2612	0.3208	0.3057	0.3233	0.3094	0.46	0.489	53.86	3449	3600	-0.239806	0.096667	0.042663	0.04937
JQ685960	0.2792	0.2204	0.2396	0.2607	0.3226	0.3065	0.3221	0.3082	0.46	0.488	53.74	3448	3600	-0.242195	0.096667	0.03754	0.039947
JQ685961	0.2794	0.2205	0.239	0.261	0.3233	0.3054	0.3199	0.3105	0.46	0.486	53.69	3450	3600	-0.239694	0.096667	0.040146	0.040506
JQ685962	0.2788	0.2202	0.2398	0.2613	0.3208	0.3057	0.3229	0.3098	0.46	0.488	53.83	3449	3600	-0.240944	0.096667	0.040395	0.04859
JQ685963	0.2801	0.2149	0.2374	0.2676	0.3258	0.2911	0.3136	0.3292	0.453	0.469	53.37	3450	3600	-0.231861	0.096111	0.011392	0.003134
JQ685964	0.2789	0.2194	0.2394	0.2623	0.3222	0.3052	0.3198	0.3117	0.459	0.486	53.73	3447	3600	-0.240444	0.096667	0.030358	0.036976
JQ685965	0.2815	0.2169	0.2359	0.2657	0.3286	0.2959	0.3109	0.3247	0.453	0.47	53.4	3454	3600	-0.231333	0.095833	0.017361	0.005746
JQ685966	0.2785	0.2201	0.2401	0.2613	0.3201	0.3047	0.3237	0.3108	0.461	0.488	53.84	3449	3600	-0.23975	0.096667	0.037201	0.046892
JQ685968	0.2793	0.219	0.2355	0.2662	0.3157	0.3068	0.3147	0.3239	0.455	0.482	53.91	3447	3600	-0.252583	0.095833	0.047779	-0.005726
JQ685969	0.2787	0.2202	0.2399	0.2612	0.3208	0.3057	0.3233	0.3094	0.46	0.489	53.86	3449	3600	-0.239806	0.096667	0.042663	0.04937
JQ685970	0.2807	0.2205	0.2352	0.2635	0.3302	0.3101	0.3035	0.3145	0.456	0.478	53.52	3450	3600	-0.2305	0.096667	-0.023452	0.035393
JQ685971	0.2782	0.215	0.2389	0.2679	0.3168	0.2916	0.3222	0.3294	0.454	0.475	53.47	3451	3600	-0.236139	0.096667	0.02936	0.027448
JQ685972	0.2795	0.2187	0.2389	0.2629	0.3247	0.303	0.3181	0.3128	0.458	0.483	53.84	3448	3600	-0.239917	0.096667	0.03551	0.037227
JQ685973	0.2788	0.2192	0.2394	0.2626	0.3198	0.3038	0.3246	0.3123	0.459	0.488	53.9	3452	3600	-0.239472	0.096667	0.032183	0.029472
JQ685974	0.2791	0.2194	0.239	0.2625	0.3226	0.3051	0.3185	0.3122	0.459	0.485	53.87	3447	3600	-0.241333	0.096667	0.03234	0.041312
JQ685975	0.279	0.2225	0.2365	0.262	0.3244	0.3126	0.313	0.3102	0.459	0.486	54.45	3450	3600	-0.250667	0.097778	-0.050175	0.038366
JQ685976	0.2795	0.219	0.2389	0.2626	0.3243	0.304	0.3185	0.3118	0.458	0.484	53.87	3448	3600	-0.240028	0.096667	0.036276	0.038422
JQ685977	0.2788	0.219	0.2394	0.2628	0.3198	0.3031	0.3246	0.3129	0.459	0.487	53.91	3452	3600	-0.239472	0.096667	0.032032	0.029325
JQ730682	0.2794	0.2173	0.2389	0.2644	0.3195	0.3008	0.3237	0.3172	0.457	0.484	54.45	3450	3600	-0.245722	0.0975	-0.022687	0.025592
JQ944704	0.2814	0.2166	0.2353	0.2668	0.3332	0.2916	0.3083	0.3254	0.452	0.466	53.78	3454	3600	-0.248639	0.096944	-0.037272	0.007094
JQ944705	0.2787	0.2195	0.2381	0.2637	0.3229	0.2996	0.3154	0.3196	0.458	0.478	53.96	3451	3600	-0.251889	0.096389	-0.027062	0.007172
JQ944706	0.2815	0.2184	0.2361	0.2641	0.3348	0.299	0.3069	0.3174	0.455	0.471	54.02	3453	3600	-0.242861	0.097222	-0.028928	0.027351
JQ944707	0.2814	0.2193	0.2354	0.2639	0.3275	0.3024	0.3084	0.3197	0.455	0.475	53.46	3455	3600	-0.237028	0.096111	-0.053962	-0.044331
JQ944708	0.2816	0.2199	0.2351	0.2633	0.3321	0.3025	0.3064	0.3182	0.456	0.473	53.45	3451	3600	-0.251111	0.097778	-0.016824	0.024106
JQ970480	0.2764	0.2194	0.2406	0.2636	0.3098	0.3057	0.3295	0.3155	0.46	0.493	53.68	3447	3600	-0.256528	0.096944	-0.007997	0.016832
JQ970481	0.2805	0.2163	0.2361	0.2671	0.3217	0.2949	0.3174	0.3282	0.453	0.474	53.56	3449	3600	-0.249889	0.0975	-0.006697	0.003321
JQ970482	0.2804	0.216	0.2361	0.2676	0.3216	0.2927	0.3176	0.3302	0.452	0.472	53.58	3450	3600	-0.250028	0.0975	-0.007857	0.006115
JQ970483	0.2806	0.2166	0.2361	0.2667	0.3222	0.2956	0.3175	0.3273	0.453	0.474	53.57	3449	3600	-0.249056	0.097778	-0.005001	0.001316
JQ970484	0.282	0.2146	0.2353	0.2681	0.3285	0.2892	0.3128	0.3314	0.45	0.466	53.33	3448	3600	-0.249361	0.0975	-0.005744	-0.000764
JQ970485	0.2822	0.2172	0.2355	0.2651	0.3283	0.2965	0.3145	0.3234	0.453	0.473	53.27	3448	3600	-0.249111	0.097222	-0.016765	-0.002651
JQ970486	0.2807	0.2152	0.236	0.2681	0.3221	0.2912	0.3175	0.3317	0.451	0.471	53.46	3449	3600	-0.249306	0.0975	-0.008765	0.006006
JQ970487	0.2804	0.2166	0.2364	0.2666	0.3227	0.2945	0.3182	0.3269	0.453	0.474	53.37	3448	3600	-0.250917	0.0975	-0.009447	0.010921
JX473838	0.2806	0.2216	0.2362	0.2616	0.3315	0.3094	0.3095	0.3077	0.458	0.482	54.01	3452	3600	-0.249139	0.096389	-0.016539	0.043131
JX473839	0.2808	0.2215	0.2362	0.2615	0.3322	0.309	0.3095	0.3073	0.458	0.482	54.03	3452	3600	-0.249139	0.096389	-0.020659	0.041942
JX473840	0.2816	0.2205	0.2358	0.2621	0.334	0.3064	0.3092	0.3088	0.457	0.479	53.98	3452	3600	-0.249389	0.096667	-0.017349	0.03971
JX473841	0.2812	0.2207	0.2361	0.262	0.3336	0.3073	0.3096	0.308	0.457	0.48	54.02	3451	3600	-0.248167	0.096944	-0.014324	0.041884
KC169986	0.2809	0.2159	0.2369	0.2663	0.3264	0.2932	0.3158	0.3273	0.453	0.471	53.31	3446	3600	-0.249445	0.097778	-0.00504	0.000337
KC171643	0.2809	0.2202	0.2354	0.2634	0.3305	0.3033	0.3046	0.3189	0.456	0.474	53.87	3455	3601	-0.245404	0.096362	-0.034463	0.00556
KC171644	0.2809	0.2202	0.2355	0.2634	0.3311	0.3036	0.304	0.3185	0.456	0.473	53.92	3454	3600	-0.24325	0.096944	-0.036317	0.002019
KC171645	0.2813	0.2185	0.2355	0.2647	0.331	0.2978	0.3066	0.3229	0.454	0.47	53.78	3455	3600	-0.244083	0.096944	-0.032354	-0.00148
KC193267	0.2806	0.2159	0.236	0.2675	0.3221	0.2932	0.3169	0.3299	0.452	0.472	53.46	3449	3600	-0.249667	0.0975	-0.002123	0.004546
KC196743	0.2808	0.2203	0.2385	0.2604	0.3282	0.3039	0.3217	0.3059	0.459	0.486	54.57	3451	3600	-0.255889	0.095278	0.001717	0.016154
KC252633	0.279	0.2172	0.2379	0.2659	0.3268	0.2918	0.3147	0.3241	0.455	0.471	53.66	3451	3599	-0.23676	0.096416	-0.026323	0.003428
KC252634	0.2803	0.2163	0.2361	0.2674	0.3206	0.2937	0.3174	0.3302	0.453	0.473	53.52	3449	3600	-0.2495	0.097222	-0.004802	0.003956
KC595280	0.2785	0.2217	0.2378	0.262	0.3237	0.3048	0.3154	0.314	0.46	0.483	54.45	3450	3600	-0.254778	0.096389	-0.024815	0.01883
KC595281	0.2792	0.2214	0.2376	0.2618	0.3267	0.304	0.313	0.3135	0.459	0.481	54.08	3452	3600	-0.248611	0.096667	-0.031703	0.012849
KC595282	0.2794	0.2218	0.2376	0.2612	0.3278	0.3044	0.3117	0.3129	0.46	0.48	54.02	3451	3599	-0.251764	0.096416	-0.035207	0.01323
KC595283	0.2793	0.2224	0.2378	0.2605	0.3271	0.3063	0.3124	0.3107	0.461	0.482	54.02	3453	3600	-0.253333	0.096389	-0.033515	0.015267
KC660078	0.2807	0.216	0.236	0.2673	0.3224	0.2936	0.3168	0.3294	0.452	0.472	53.48	3447	3598	-0.248027	0.097554	-0.005691	0.006873
KC737850	0.2811	0.2215	0.2337	0.2638	0.3321	0.3095	0.3	0.3163	0.456	0.475	53.83	3452	3600	-0.246139	0.097222	-0.017269	0.041182
KC762941	0.2821	0.2149	0.2359	0.2671	0.3273	0.2914	0.3175	0.3279	0.451	0.47	53.57	3449	3600	-0.250417	0.097222	-0.005399	0.008733
KC977995	0.2804	0.2166	0.2366	0.2664	0.3229	0.2939	0.3185	0.3265	0.454	0.474	53.36	3449	3600	-0.250417	0.097222	-0.008193	0.013736
KF154996	0.2796	0.2179	0.2378	0.2646	0.3243	0.2974	0.3142	0.3219	0.456	0.476	54.72	3453	3600	-0.246528	0.096667	-0.026712	0.001931
KF154998	0.2806	0.2222	0.2362	0.2609	0.3303	0.309	0.311	0.309	0.459	0.482	54.4	3454	3600	-0.252444	0.096667	-0.007546	0.040173
KF154999	0.28	0.2169	0.2363	0.2668	0.3242	0.2986	0.3155	0.3214	0.454	0.477	54.13	3448	3599	-0.248736	0.096694	0.000748	-0.006742
KF155000	0.2831	0.2201	0.2343	0.2625	0.339	0.3041	0.3028	0.3123	0.455	0.473	53.77	3454	3600	-0.24625	0.097222	-0.020052	0.030951
KF155001	0.2816	0.2198	0.2349	0.2638	0.3336	0.3037	0.3037	0.3169	0.455	0.473	53.66	3450	3599	-0.250459	0.097249	-0.01709	0.027602
KF155002	0.2796	0.2217	0.2374	0.2612	0.3238	0.3104	0.3174	0.3084	0.46	0.488	54.23	3451	3600	-0.253639	0.096944	-0.01146	0.049706
KF620487	0.2769	0.2188	0.2397	0.2646	0.3081	0.3039	0.332	0.3188	0.459	0.492	53.57	3449	3600	-0.253333	0.096944	0.00753	0.002344
KF620488	0.2773	0.2188	0.2402	0.2637	0.3097	0.3054	0.3324	0.3159	0.459	0.493	53.76	3440	3595	-0.254019	0.097636	0.001413	0.003704
KF620489	0.2774	0.2181	0.2401	0.2644	0.31	0.3003	0.3324	0.3201	0.459	0.489	53.7	3447	3597	-0.257965	0.097025	-0.003246	-0.000156
KF726852	0.2777	0.2201	0.2396	0.2627	0.3144	0.3039	0.3265	0.3155	0.46	0.489	54.15	3448	3600	-0.258083	0.096944	-0.020495	0.018185
KF726853	0.2813	0.2164	0.2362	0.2661	0.3284	0.2923	0.3156	0.3245	0.453	0.471	53.85	3447	3600	-0.251306	0.097222	-0.029522	-0.016951
KF977826	0.2806	0.2207	0.2381	0.2606	0.3274	0.3068	0.3192	0.3065	0.459	0.486	54.62	3451	3600	-0.248417	0.096111	-0.006042	0.01509
KJ004416	0.2809	0.2167	0.2356	0.2668	0.324	0.2954	0.315	0.3271	0.453	0.473	53.62	3449	3600	-0.25025	0.097778	-0.008431	0.006253
KJ564280	0.28	0.2156	0.2368	0.2676	0.32	0.2925	0.319	0.3313	0.453	0.473	53.44	3450	3600	-0.249139	0.097778	-0.007621	0.002795
KM016899	0.2799	0.2184	0.237	0.2647	0.3286	0.2956	0.3114	0.3217	0.456	0.472	53.51	3453	3600	-0.241945	0.096667	-0.029812	0.005209
KM272192	0.2811	0.2183	0.2345	0.2661	0.332	0.2932	0.3035	0.3296	0.453	0.464	54.56	3454	3600	-0.247306	0.096667	-0.040707	-0.010938
KM594023	0.2778	0.2242	0.2393	0.2587	0.31	0.3152	0.3287	0.3057	0.464	0.5	53.99	3449	3600	-0.264333	0.095833	0.034286	0.039787
KM594024	0.2772	0.2233	0.2408	0.2587	0.3081	0.3103	0.334	0.3076	0.464	0.5	54.41	3446	3599	-0.262434	0.095304	0.037168	0.037611
KM594025	0.2737	0.2234	0.2431	0.2598	0.3291	0.267	0.3075	0.3146	0.479	0.462	55.01	3228	3409	-0.260428	0.092402	-0.010676	0.00366
KM594029	0.2841	0.2167	0.2342	0.2649	0.3322	0.2965	0.3126	0.3217	0.451	0.471	53.19	3449	3600	-0.249472	0.095278	0.003948	0.032269
KM594030	0.2807	0.2166	0.2378	0.2649	0.3448	0.2621	0.3034	0.3175	0.468	0.451	54.63	3215	3394	-0.224838	0.094579	0.011711	0.001602
KM594031	0.2814	0.2157	0.2371	0.2658	0.3459	0.2624	0.3033	0.3175	0.466	0.451	54.47	3215	3392	-0.220843	0.096108	0.007329	-0.00166
KM594032	0.2807	0.2184	0.2374	0.2635	0.3378	0.266	0.3002	0.319	0.469	0.453	54.75	3214	3389	-0.239746	0.090882	0.004561	-0.003096
KM594033	0.2813	0.2176	0.2365	0.2646	0.3269	0.2984	0.3138	0.3199	0.454	0.475	53.36	3449	3600	-0.242389	0.095556	0.004736	0.037039
KM594034	0.2815	0.217	0.236	0.2656	0.3279	0.2968	0.3112	0.3227	0.453	0.472	53.34	3449	3600	-0.241389	0.095556	0.004197	0.03587
KM594035	0.282	0.2169	0.2356	0.2655	0.3302	0.2967	0.3096	0.3219	0.453	0.471	53.2	3449	3600	-0.241222	0.095278	0.003673	0.041952
KM594036	0.2822	0.2168	0.2354	0.2656	0.3304	0.298	0.3098	0.3211	0.453	0.472	53.36	3449	3600	-0.238639	0.095556	0.007231	0.041219
KM594037	0.279	0.2189	0.2374	0.2647	0.3172	0.305	0.3169	0.3211	0.456	0.482	53.77	3450	3600	-0.239556	0.096389	0.028393	0.026272
KM594038	0.2791	0.2183	0.2371	0.2656	0.3179	0.3032	0.3147	0.3237	0.456	0.479	53.7	3450	3600	-0.238528	0.096389	0.024881	0.019627
KM594039	0.2801	0.2225	0.2365	0.2609	0.3278	0.3162	0.3095	0.305	0.459	0.488	53.51	3451	3600	-0.249667	0.096667	-0.02071	0.046168
KM594040	0.2772	0.2169	0.2388	0.267	0.315	0.2955	0.319	0.3282	0.456	0.477	53.93	3454	3600	-0.23425	0.095833	0.033863	0.024587
KM594041	0.2789	0.2167	0.236	0.2684	0.321	0.2916	0.3093	0.3351	0.453	0.467	53.66	3455	3600	-0.238445	0.095833	0.029953	0.022363
KM594042	0.2766	0.2168	0.2397	0.2669	0.3118	0.2953	0.3224	0.3283	0.457	0.479	53.85	3454	3600	-0.233889	0.095833	0.035806	0.027411
KM594043	0.28	0.2155	0.2361	0.2684	0.3249	0.2915	0.3097	0.3313	0.452	0.467	53.87	3455	3600	-0.236778	0.095833	0.028468	0.02488
KP723638	0.2811	0.2222	0.2364	0.2603	0.3357	0.3118	0.3079	0.303	0.459	0.483	53.96	3452	3600	-0.244083	0.0975	-0.008058	0.044216
KP997032	0.2785	0.2202	0.2384	0.2629	0.3243	0.302	0.316	0.3152	0.459	0.481	54.08	3451	3600	-0.250056	0.096667	-0.028498	0.016781
KR230089	0.28	0.2163	0.2364	0.2673	0.3206	0.294	0.3182	0.3291	0.453	0.474	53.49	3447	3597	-0.247429	0.097581	-0.004652	0.009871
KR230090	0.2804	0.2164	0.2361	0.2672	0.3219	0.2944	0.3171	0.3288	0.453	0.473	53.48	3447	3597	-0.247234	0.097581	-0.007812	0.01061
KR534217	0.2814	0.2218	0.2356	0.2612	0.3312	0.3124	0.3092	0.3069	0.458	0.484	54.03	3451	3600	-0.248611	0.096944	-0.011059	0.0446
KR534218	0.2815	0.2217	0.2356	0.2612	0.3316	0.312	0.3092	0.3069	0.458	0.484	54.03	3451	3600	-0.248611	0.096944	-0.010978	0.04474
KR534219	0.2798	0.2215	0.2371	0.2617	0.326	0.3083	0.316	0.3097	0.459	0.485	54.06	3451	3600	-0.248833	0.096944	-0.009699	0.043834
KR534220	0.2815	0.2217	0.2356	0.2612	0.3316	0.312	0.3092	0.3069	0.458	0.484	54.03	3451	3600	-0.248611	0.096944	-0.010978	0.04474
KR534228	0.2798	0.2215	0.237	0.2618	0.3257	0.3073	0.3162	0.311	0.459	0.484	54.14	3451	3600	-0.250028	0.096944	-0.011892	0.043565
KR534229	0.2801	0.2215	0.2365	0.2619	0.3262	0.3109	0.3141	0.3089	0.459	0.486	54.22	3452	3600	-0.247889	0.096944	-0.009842	0.049256
KR534230	0.2793	0.2219	0.2374	0.2613	0.3238	0.3103	0.3182	0.308	0.46	0.489	54.12	3451	3600	-0.248056	0.096944	-0.016079	0.048218
KR534231	0.2798	0.2215	0.237	0.2618	0.3257	0.3073	0.3162	0.311	0.459	0.484	54.14	3451	3600	-0.250028	0.096944	-0.011892	0.043565
KR534232	0.2802	0.2216	0.2365	0.2617	0.3262	0.3112	0.3147	0.3082	0.459	0.487	54.05	3452	3600	-0.245389	0.096944	-0.009476	0.04926
KR534233	0.2804	0.2213	0.2365	0.2619	0.3269	0.3099	0.3147	0.3089	0.458	0.486	54.15	3452	3600	-0.245389	0.096944	-0.011352	0.049475
KR534234	0.2796	0.2214	0.2372	0.2619	0.3254	0.3072	0.3167	0.3109	0.459	0.485	54.15	3451	3600	-0.249445	0.097222	-0.011515	0.044453
KR534235	0.281	0.2223	0.236	0.2607	0.3301	0.3135	0.3111	0.3053	0.459	0.486	54.2	3451	3600	-0.249306	0.096944	-0.011001	0.042456
KR534236	0.2809	0.2223	0.2361	0.2607	0.3297	0.3134	0.3115	0.3052	0.459	0.487	54.19	3451	3600	-0.250167	0.096944	-0.009845	0.043945
KR534237	0.2809	0.2223	0.2361	0.2607	0.3297	0.3134	0.3115	0.3052	0.459	0.487	54.19	3451	3600	-0.250167	0.096944	-0.009845	0.043945
KR534238	0.2798	0.2213	0.2369	0.262	0.3257	0.3066	0.3158	0.312	0.459	0.484	54.13	3451	3600	-0.250028	0.096944	-0.010429	0.042447
KR534244	0.2805	0.222	0.2363	0.2611	0.3282	0.3124	0.3129	0.3066	0.459	0.487	54.18	3451	3600	-0.246194	0.096944	-0.00613	0.048666
KR534245	0.2805	0.2221	0.2363	0.261	0.3282	0.3127	0.3129	0.3063	0.459	0.487	54.19	3451	3600	-0.246194	0.096944	-0.006653	0.048451
KR534246	0.2805	0.2221	0.2363	0.261	0.3282	0.3127	0.3129	0.3063	0.459	0.487	54.19	3451	3600	-0.246194	0.096944	-0.006653	0.048451
KR534247	0.2806	0.2217	0.2362	0.2614	0.3284	0.3112	0.3129	0.3075	0.459	0.486	54.16	3452	3600	-0.245472	0.096944	-0.006528	0.048737
KR534248	0.2805	0.222	0.2363	0.2611	0.3282	0.3124	0.3129	0.3066	0.459	0.487	54.18	3451	3600	-0.246194	0.096944	-0.00613	0.048666
KR534249	0.2805	0.222	0.2363	0.2611	0.3282	0.3124	0.3129	0.3066	0.459	0.487	54.18	3451	3600	-0.246194	0.096944	-0.00613	0.048666
KR534250	0.281	0.2222	0.236	0.2608	0.3297	0.3132	0.3115	0.3057	0.459	0.486	54.15	3451	3600	-0.248722	0.096944	-0.009574	0.044772
KR534251	0.2797	0.2213	0.2372	0.2619	0.3253	0.3076	0.317	0.3103	0.459	0.485	54.12	3451	3600	-0.24875	0.096944	-0.011105	0.044061
KR534252	0.2818	0.221	0.2355	0.2617	0.3325	0.307	0.3103	0.3101	0.457	0.48	54.16	3451	3600	-0.248667	0.096944	-0.00999	0.041164
KR534253	0.2809	0.2218	0.2363	0.2609	0.3301	0.312	0.3125	0.3056	0.459	0.486	54.14	3451	3600	-0.247583	0.096944	-0.013574	0.043426
KR534254	0.2805	0.2218	0.2363	0.2613	0.3282	0.3117	0.3129	0.3073	0.459	0.486	54.17	3451	3600	-0.246194	0.096944	-0.006035	0.048166
KR534256	0.281	0.222	0.2361	0.2609	0.3293	0.3128	0.3119	0.306	0.459	0.486	54.11	3451	3600	-0.25	0.096944	-0.010065	0.041487
KR906734	0.2798	0.2215	0.2371	0.2617	0.326	0.308	0.316	0.31	0.459	0.485	54.03	3451	3600	-0.248833	0.096944	-0.009725	0.042208
KR906735	0.2809	0.223	0.2368	0.2593	0.3289	0.3146	0.3147	0.302	0.46	0.49	54.2	3451	3600	-0.250056	0.096944	-0.012143	0.049193
KR906736	0.2813	0.2229	0.2363	0.2595	0.3293	0.3143	0.3129	0.3034	0.46	0.488	54.19	3451	3600	-0.251694	0.096944	-0.011504	0.047551
KR906737	0.2814	0.2217	0.2356	0.2613	0.3313	0.3122	0.3089	0.3071	0.458	0.484	53.99	3449	3599	-0.246985	0.096971	-0.009463	0.045794
KR906738	0.2809	0.222	0.236	0.2611	0.3297	0.3127	0.3112	0.3063	0.459	0.486	54.14	3451	3600	-0.247694	0.096944	-0.01071	0.047209
KR906739	0.2807	0.221	0.2365	0.2618	0.3277	0.3071	0.3154	0.3105	0.458	0.484	54.4	3451	3600	-0.247611	0.096944	-0.01071	0.048872
KR906740	0.2799	0.2216	0.237	0.2615	0.3253	0.311	0.3152	0.3083	0.459	0.487	54.34	3451	3600	-0.250917	0.096944	-0.01327	0.047781
KR906741	0.2799	0.2227	0.2368	0.2607	0.3247	0.3134	0.3163	0.3062	0.46	0.49	54.47	3451	3600	-0.24925	0.096944	-0.010646	0.045361
KR906742	0.2799	0.2215	0.2371	0.2616	0.3249	0.3093	0.3159	0.3097	0.459	0.486	54.32	3451	3600	-0.253722	0.096944	-0.010919	0.04809
KR906743	0.2795	0.2213	0.2373	0.262	0.3245	0.3076	0.3174	0.3107	0.459	0.486	54.1	3451	3600	-0.24875	0.096944	-0.011661	0.044741
KR906744	0.2805	0.221	0.2366	0.2619	0.3269	0.3075	0.3158	0.3105	0.458	0.484	54.38	3451	3600	-0.247611	0.096944	-0.010091	0.050917
KR906745	0.2811	0.2217	0.2357	0.2615	0.3302	0.3121	0.31	0.3074	0.458	0.484	54.25	3450	3600	-0.247889	0.096667	-0.016158	0.052869
KR906746	0.2818	0.2218	0.2361	0.2603	0.3351	0.3085	0.3093	0.3072	0.459	0.481	53.92	3450	3600	-0.250694	0.096944	-0.012744	0.051473
KR906747	0.2816	0.2218	0.2362	0.2604	0.3343	0.3085	0.3097	0.3075	0.459	0.481	53.91	3450	3600	-0.250694	0.096944	-0.011172	0.052085
KR906748	0.2816	0.2215	0.2352	0.2617	0.3306	0.3082	0.3108	0.3099	0.457	0.481	53.8	3454	3600	-0.250139	0.096667	-0.02614	0.041435
KR906749	0.2804	0.2227	0.236	0.2609	0.3269	0.3136	0.3123	0.3068	0.459	0.487	54.53	3452	3600	-0.249917	0.096667	-0.01496	0.044125
KR906750	0.2795	0.2215	0.2375	0.2615	0.324	0.3089	0.317	0.3095	0.46	0.487	54.3	3451	3600	-0.251222	0.096667	-0.011908	0.047886
KR906751	0.2818	0.2221	0.2356	0.2605	0.3343	0.3085	0.3089	0.3085	0.458	0.48	53.97	3449	3599	-0.252015	0.096971	-0.015885	0.053696
KR906752	0.2816	0.2215	0.2352	0.2617	0.3306	0.3082	0.3108	0.3099	0.457	0.481	53.8	3454	3600	-0.250139	0.096667	-0.02614	0.041435
KR906753	0.2799	0.2228	0.2369	0.2604	0.3249	0.3135	0.3166	0.3053	0.46	0.49	54.51	3452	3600	-0.250139	0.096944	-0.01156	0.04515
KR906754	0.2799	0.2213	0.2372	0.2617	0.3253	0.309	0.3159	0.3097	0.459	0.486	54.32	3451	3600	-0.252361	0.096944	-0.012217	0.048717
KR906755	0.2804	0.2222	0.2363	0.2611	0.3274	0.3131	0.3129	0.3066	0.459	0.487	54.2	3451	3600	-0.246194	0.096944	-0.006726	0.048817
KR906756	0.2802	0.2216	0.2365	0.2617	0.3262	0.3112	0.3147	0.3082	0.459	0.487	54.07	3452	3600	-0.245389	0.096944	-0.010106	0.048236
KR906757	0.2816	0.2216	0.2361	0.2607	0.3322	0.3076	0.3109	0.3089	0.459	0.481	53.89	3441	3590	-0.245097	0.096936	-0.02219	0.052521
KR906759	0.2793	0.2207	0.2369	0.2631	0.3259	0.3069	0.3159	0.3121	0.457	0.484	54.16	3412	3559	-0.238803	0.09778	-0.009895	0.043247
KR906760	0.2803	0.2213	0.2367	0.2618	0.3264	0.31	0.3154	0.3086	0.459	0.486	54.14	3452	3600	-0.245389	0.096944	-0.010868	0.049035
KR906762	0.2805	0.2217	0.2364	0.2613	0.3265	0.3104	0.3147	0.3087	0.459	0.486	54.39	3451	3600	-0.252778	0.096944	-0.007489	0.051853
KR906763	0.2813	0.2234	0.2364	0.2589	0.3298	0.3153	0.314	0.3014	0.46	0.49	54.25	3451	3600	-0.252167	0.096944	-0.009782	0.048369
KR906764	0.2806	0.2233	0.2371	0.259	0.3278	0.3146	0.3157	0.302	0.461	0.491	54.25	3451	3600	-0.252944	0.096944	-0.009473	0.048046
KR906765	0.2806	0.2233	0.2371	0.259	0.3278	0.3146	0.3157	0.302	0.461	0.491	54.25	3451	3600	-0.252944	0.096944	-0.009473	0.048046
KR906766	0.281	0.2234	0.2366	0.259	0.3298	0.3154	0.3139	0.3008	0.461	0.49	54.25	3451	3600	-0.251778	0.096944	-0.012268	0.04619
KR906767	0.2807	0.2215	0.2363	0.2615	0.3284	0.3095	0.313	0.3089	0.458	0.484	54.3	3451	3600	-0.247833	0.096944	-0.008079	0.044869
KR906768	0.2794	0.2213	0.2377	0.2616	0.3234	0.309	0.3184	0.3093	0.46	0.488	54.29	3451	3600	-0.252361	0.096944	-0.011548	0.048442
KR906769	0.2789	0.2215	0.2381	0.2616	0.3209	0.31	0.3212	0.3083	0.46	0.49	54.31	3442	3591	-0.245614	0.096352	-0.015817	0.048514
KR906770	0.2792	0.2215	0.2376	0.2617	0.3234	0.3093	0.3186	0.309	0.46	0.488	54.12	3451	3600	-0.248056	0.096944	-0.01213	0.045687
KR906771	0.2807	0.222	0.2362	0.261	0.3282	0.3124	0.3133	0.3063	0.459	0.487	54.2	3451	3600	-0.246889	0.096944	-0.004372	0.04956
KR906772	0.2803	0.2213	0.2367	0.2618	0.3265	0.3101	0.3151	0.3087	0.459	0.486	54.14	3451	3599	-0.244207	0.096971	-0.011452	0.048774
KR906773	0.2809	0.2219	0.2363	0.2608	0.3301	0.3124	0.3125	0.3052	0.459	0.486	54.17	3451	3600	-0.247583	0.096944	-0.013612	0.044167
KR906774	0.2797	0.2213	0.2372	0.2619	0.3253	0.3076	0.317	0.3103	0.459	0.485	54.12	3451	3600	-0.24875	0.096944	-0.011105	0.044061
KR906775	0.2814	0.2217	0.2354	0.2614	0.3318	0.3125	0.3084	0.3104	0.457	0.482	53.9	3344	3493	-0.254681	0.09791	-0.009052	0.047771
KR906776	0.2792	0.2216	0.2375	0.2616	0.3238	0.3097	0.3182	0.3086	0.46	0.488	54.19	3451	3600	-0.248056	0.096944	-0.015138	0.049198
KR906777	0.2792	0.2215	0.2377	0.2616	0.3234	0.3093	0.3191	0.3086	0.46	0.488	54.13	3451	3600	-0.248056	0.096944	-0.014806	0.047406
KR906778	0.2811	0.222	0.2361	0.2608	0.3304	0.3127	0.3117	0.3052	0.459	0.486	54.16	3451	3600	-0.247694	0.096944	-0.013793	0.042645
KR906779	0.2819	0.2209	0.2355	0.2617	0.3325	0.3068	0.3103	0.3102	0.457	0.48	54.17	3450	3599	-0.247763	0.096971	-0.009917	0.041019
KR906780	0.2809	0.2218	0.2362	0.261	0.3297	0.3124	0.3125	0.3056	0.459	0.486	54.21	3451	3600	-0.247694	0.096944	-0.01346	0.045644
KR906781	0.281	0.2217	0.2362	0.261	0.3301	0.3117	0.3125	0.3059	0.459	0.486	54.15	3451	3600	-0.247694	0.096944	-0.011636	0.045598
KR906782	0.2804	0.2216	0.2365	0.2614	0.3278	0.311	0.3137	0.3076	0.459	0.486	54.12	3451	3600	-0.246194	0.096944	-0.007208	0.048631
KR906783	0.2809	0.2219	0.2361	0.2611	0.3289	0.3129	0.3109	0.3071	0.459	0.486	54.12	3431	3580	-0.241341	0.097486	-0.010843	0.047534
KR906784	0.2791	0.2219	0.2375	0.2614	0.3237	0.3103	0.3181	0.308	0.46	0.489	54.2	3451	3600	-0.247917	0.096667	-0.012834	0.050823
KR906785	0.2801	0.2212	0.2369	0.2619	0.3264	0.3066	0.3159	0.3114	0.459	0.484	54.13	3451	3600	-0.249833	0.096944	-0.012189	0.044195
KR906786	0.2808	0.2221	0.2361	0.261	0.3293	0.3126	0.3117	0.3065	0.459	0.486	54.13	3438	3586	-0.243224	0.097323	-0.010324	0.047644
KR906787	0.2806	0.2221	0.2362	0.261	0.3282	0.3127	0.3129	0.3063	0.459	0.487	54.14	3451	3600	-0.247333	0.096944	-0.007729	0.047691
KR906788	0.2809	0.2222	0.2359	0.261	0.3293	0.3128	0.3111	0.3067	0.459	0.486	54.11	3451	3600	-0.25	0.096944	-0.009119	0.043886
KR906789	0.2792	0.2215	0.2375	0.2617	0.3242	0.3093	0.3178	0.309	0.46	0.487	54.18	3451	3600	-0.247361	0.096944	-0.01527	0.049591
KR906790	0.2813	0.2213	0.2361	0.2614	0.3315	0.3073	0.3113	0.3093	0.458	0.481	54.33	3451	3600	-0.246667	0.096667	-0.013941	0.040694
KR906791	0.279	0.224	0.237	0.2599	0.326	0.3115	0.3133	0.3115	0.459	0.485	54.03	3180	3320	-0.275904	0.097892	-0.012905	0.041997
KR906792	0.281	0.2223	0.2359	0.2608	0.3298	0.3133	0.3112	0.3058	0.459	0.486	54.17	3450	3599	-0.249847	0.096971	-0.009905	0.043147
KT006769	0.282	0.2202	0.2355	0.2622	0.3369	0.307	0.3055	0.309	0.456	0.477	53.34	3452	3600	-0.246028	0.097222	-0.040005	0.019177
KT336432	0.2808	0.2207	0.237	0.2615	0.3311	0.3052	0.3136	0.3092	0.458	0.481	53.68	3452	3600	-0.250528	0.096944	-0.011164	0.054048
KT336433	0.2816	0.2229	0.2357	0.2598	0.3342	0.3116	0.3091	0.3048	0.459	0.483	54.09	3453	3600	-0.250944	0.097222	-0.017413	0.047977
KT336434	0.2808	0.2232	0.2362	0.2598	0.3317	0.314	0.3105	0.3031	0.46	0.487	54.08	3451	3600	-0.247778	0.096944	-0.018494	0.065039
KT336435	0.2823	0.2228	0.2353	0.2595	0.3366	0.3125	0.3073	0.3027	0.459	0.483	53.93	3453	3600	-0.250583	0.096667	-0.017135	0.060418
KT336436	0.281	0.2223	0.2363	0.2604	0.3323	0.3091	0.3106	0.3067	0.459	0.483	53.78	3451	3600	-0.252083	0.096944	-0.01647	0.045909
KT336437	0.2817	0.2227	0.2354	0.2601	0.3343	0.3122	0.3085	0.3044	0.459	0.483	54.14	3453	3600	-0.248417	0.096944	-0.016154	0.05708
KT728348	0.2791	0.219	0.2368	0.2652	0.3263	0.2993	0.309	0.3227	0.456	0.473	53.86	3451	3600	-0.247389	0.096944	-0.026708	0.005902
KT728349	0.2789	0.2193	0.2367	0.2651	0.3263	0.2994	0.309	0.3228	0.456	0.473	53.87	3451	3600	-0.248583	0.097222	-0.024609	0.005707
KU198460	0.2813	0.2194	0.236	0.2633	0.3285	0.3026	0.3094	0.3173	0.456	0.476	53.57	3455	3600	-0.236305	0.096111	-0.057243	-0.048804
KU198461	0.2815	0.2196	0.2359	0.2631	0.3281	0.3034	0.3102	0.3167	0.456	0.477	53.51	3456	3600	-0.2385	0.096111	-0.058229	-0.046377
KU198462	0.2823	0.2188	0.235	0.264	0.3315	0.3019	0.3066	0.3193	0.454	0.473	53.56	3454	3600	-0.2395	0.096111	-0.056731	-0.033809
KU198463	0.2828	0.2185	0.2345	0.2643	0.3325	0.3011	0.3058	0.3198	0.453	0.471	53.6	3455	3600	-0.237389	0.096111	-0.055057	-0.037502
KU198464	0.2817	0.2191	0.2357	0.2634	0.3301	0.3024	0.3091	0.3167	0.455	0.476	53.6	3455	3600	-0.235333	0.096111	-0.055634	-0.047974
KU198465	0.2806	0.2191	0.2359	0.2644	0.3271	0.3016	0.3095	0.3203	0.455	0.475	53.65	3454	3600	-0.23225	0.096111	-0.054963	-0.032589
KU198466	0.2815	0.2181	0.2355	0.2649	0.3306	0.2963	0.3072	0.3232	0.454	0.469	53.4	3454	3600	-0.238667	0.096111	-0.062432	-0.047416
KU198467	0.281	0.2181	0.2358	0.2651	0.3287	0.2967	0.3087	0.3232	0.454	0.471	53.61	3454	3600	-0.239778	0.096111	-0.059122	-0.047069
KU198468	0.2826	0.2209	0.2345	0.262	0.334	0.3095	0.3037	0.3112	0.456	0.478	53.39	3455	3600	-0.242417	0.096111	-0.061058	-0.024617
KU198469	0.281	0.219	0.2363	0.2638	0.3277	0.3033	0.3104	0.3173	0.456	0.477	53.88	3452	3597	-0.238782	0.096469	-0.054335	-0.02864
KU198470	0.2816	0.2176	0.2355	0.2654	0.3295	0.2962	0.3084	0.3237	0.454	0.47	53.63	3454	3600	-0.239528	0.096111	-0.058702	-0.045011
KU198471	0.283	0.2178	0.2346	0.2645	0.334	0.2976	0.3059	0.3218	0.453	0.469	53.47	3454	3600	-0.239028	0.096111	-0.053684	-0.031788
KU198472	0.2815	0.218	0.2354	0.2651	0.3313	0.2957	0.3057	0.3235	0.454	0.468	53.63	3454	3600	-0.241556	0.095833	-0.061503	-0.043123
KU198473	0.2816	0.2177	0.2353	0.2654	0.331	0.2947	0.3069	0.3246	0.453	0.468	53.58	3454	3600	-0.243	0.096111	-0.059891	-0.042245
KU198474	0.2816	0.2178	0.2354	0.2651	0.3313	0.2954	0.3069	0.3236	0.454	0.468	53.63	3454	3600	-0.241861	0.096111	-0.061925	-0.044929
KU198475	0.2816	0.2181	0.2353	0.265	0.3315	0.2957	0.3059	0.3235	0.454	0.468	53.63	3454	3600	-0.243584	0.095833	-0.062459	-0.043094
KU198476	0.2812	0.2178	0.2359	0.2652	0.3293	0.2953	0.3098	0.3235	0.454	0.47	53.6	3454	3600	-0.238778	0.096111	-0.057897	-0.048368
KU198477	0.2813	0.2179	0.2356	0.2652	0.3297	0.2952	0.308	0.3244	0.454	0.469	53.65	3454	3599	-0.241873	0.096138	-0.060136	-0.045349
KU198478	0.281	0.2171	0.2357	0.2662	0.3282	0.2936	0.3098	0.3262	0.453	0.469	53.63	3454	3600	-0.244306	0.095833	-0.045533	-0.040479
KU198479	0.2817	0.2176	0.2351	0.2656	0.3313	0.2944	0.3062	0.3253	0.453	0.467	53.56	3454	3600	-0.24175	0.096111	-0.061695	-0.04328
KU523255	0.2787	0.2169	0.2362	0.2681	0.3199	0.2915	0.3105	0.3354	0.453	0.467	53.81	3454	3600	-0.237722	0.095833	0.024906	0.025764
KX036361	0.2817	0.2183	0.235	0.2649	0.3316	0.2977	0.3055	0.3225	0.454	0.469	53.34	3455	3600	-0.238472	0.096111	-0.05355	-0.04387
KX036362	0.2819	0.2176	0.235	0.2655	0.331	0.2963	0.3071	0.3232	0.453	0.469	53.34	3456	3600	-0.23225	0.095833	-0.056876	-0.043726
KX036363	0.2817	0.2181	0.2352	0.2649	0.3307	0.2973	0.3072	0.3224	0.454	0.47	53.35	3456	3600	-0.236611	0.096111	-0.053592	-0.044051
KX036364	0.2817	0.2181	0.235	0.2651	0.3312	0.297	0.3064	0.3228	0.454	0.469	53.4	3455	3600	-0.239333	0.096111	-0.053291	-0.042987
KX036365	0.2816	0.2182	0.2353	0.2649	0.3311	0.297	0.3061	0.3228	0.454	0.469	53.48	3455	3600	-0.237833	0.096111	-0.05415	-0.039494
KX036366	0.2814	0.218	0.2353	0.2653	0.3305	0.2982	0.3058	0.3226	0.454	0.47	53.5	3454	3600	-0.23725	0.096111	-0.056572	-0.044773
KX036367	0.2814	0.2181	0.2354	0.2651	0.3308	0.2967	0.3062	0.3232	0.454	0.469	53.47	3454	3600	-0.236222	0.096111	-0.053443	-0.04018
KX148100	0.2785	0.2166	0.2366	0.2682	0.3186	0.2918	0.3123	0.3347	0.454	0.469	53.66	3455	3600	-0.238028	0.095833	0.019148	0.019508
KX148101	0.2804	0.2222	0.2362	0.2612	0.3308	0.3097	0.3104	0.3077	0.459	0.483	54.32	3455	3600	-0.244167	0.096944	-0.006449	0.035252
KX148102	0.2825	0.219	0.2352	0.2633	0.3385	0.3024	0.305	0.313	0.455	0.473	53.44	3454	3600	-0.247722	0.097222	-0.034426	0.033696
KX148103	0.2808	0.222	0.2367	0.2605	0.3312	0.3106	0.3128	0.3055	0.459	0.485	54.25	3451	3600	-0.247944	0.097222	-0.013591	0.061656
KX148104	0.2797	0.2207	0.2366	0.263	0.3284	0.3045	0.3091	0.3157	0.458	0.478	53.35	3451	3600	-0.247361	0.096944	-0.033584	0.032462
KX148105	0.2816	0.2187	0.2351	0.2646	0.3302	0.2986	0.3072	0.3213	0.454	0.471	53.59	3455	3600	-0.239083	0.096111	-0.056781	-0.049594
KX148106	0.2817	0.2194	0.2352	0.2636	0.3315	0.304	0.3063	0.3166	0.455	0.475	53.62	3455	3600	-0.236861	0.096111	-0.055992	-0.03377
KX148107	0.2826	0.2211	0.2369	0.2595	0.336	0.3065	0.3117	0.3051	0.458	0.481	54.67	3449	3600	-0.24775	0.095833	0.008482	0.025172
KX148108	0.2778	0.22	0.2381	0.2642	0.3146	0.3109	0.3191	0.3143	0.459	0.49	54.32	3446	3599	-0.247235	0.097249	0.018169	0.007856
KX148109	0.2782	0.2156	0.239	0.2671	0.3192	0.2912	0.3198	0.3279	0.455	0.474	53.94	3454	3600	-0.232056	0.096111	0.043844	0.04469
KX148110	0.283	0.2199	0.2347	0.2624	0.3397	0.3063	0.303	0.3097	0.455	0.475	53.42	3453	3600	-0.247806	0.097222	-0.042601	0.030836
KX148111	0.283	0.2198	0.2347	0.2625	0.3399	0.3064	0.3026	0.3098	0.455	0.475	53.5	3452	3600	-0.248528	0.097222	-0.039244	0.032138
KX148112	0.2809	0.2195	0.2362	0.2633	0.3301	0.3036	0.3139	0.3131	0.456	0.479	53.96	3453	3600	-0.2435	0.097222	-0.058878	0.011571
KX148113	0.2784	0.2205	0.2374	0.2637	0.322	0.3041	0.3149	0.3177	0.458	0.481	54.05	3453	3600	-0.242528	0.096944	-0.008815	0.017316
KX148114	0.279	0.2197	0.237	0.2644	0.3243	0.3023	0.3133	0.3189	0.457	0.479	53.95	3452	3600	-0.239306	0.096944	-0.005714	0.011898
KX148115	0.2783	0.2199	0.2377	0.2641	0.3228	0.3014	0.3145	0.3194	0.458	0.479	53.98	3453	3600	-0.24175	0.096667	-0.006127	0.017277
KX148116	0.2779	0.2199	0.238	0.2642	0.3222	0.3013	0.3157	0.319	0.458	0.48	54.06	3453	3600	-0.239556	0.096667	-0.004062	0.021204
KX148117	0.2784	0.2201	0.2374	0.2642	0.3222	0.3034	0.3151	0.3184	0.458	0.481	53.97	3453	3600	-0.241722	0.096944	-0.008692	0.015891
KX148118	0.2784	0.2207	0.2372	0.2637	0.3234	0.3041	0.3136	0.3167	0.458	0.481	54.09	3452	3600	-0.243889	0.097222	-0.009848	0.021535
KX148119	0.2787	0.2205	0.2374	0.2633	0.3237	0.306	0.3143	0.3145	0.458	0.483	53.91	3452	3600	-0.243	0.096944	-0.015188	0.016835
KX148120	0.2784	0.2205	0.2376	0.2634	0.3229	0.306	0.315	0.3145	0.459	0.483	53.89	3452	3600	-0.243195	0.096944	-0.017152	0.019052
KX148121	0.2791	0.2199	0.2371	0.2639	0.3248	0.3043	0.3137	0.3159	0.457	0.481	53.85	3452	3600	-0.242833	0.096944	-0.018128	0.014661
KX148122	0.2779	0.2209	0.2379	0.2632	0.3214	0.307	0.3154	0.3144	0.459	0.484	54.01	3452	3600	-0.245917	0.096944	-0.014251	0.018069
KX148123	0.278	0.2211	0.2378	0.2631	0.3218	0.3076	0.315	0.3138	0.459	0.485	54.01	3452	3600	-0.245917	0.096944	-0.013624	0.018092
KX148124	0.2779	0.221	0.2378	0.2633	0.3222	0.3063	0.3149	0.3148	0.459	0.483	54.03	3452	3600	-0.244222	0.096944	-0.016427	0.018845
KX148125	0.2776	0.2211	0.2379	0.2634	0.3199	0.3059	0.3167	0.316	0.459	0.484	54.11	3456	3600	-0.249167	0.097222	-0.025032	0.037621
KX148126	0.2775	0.2207	0.2381	0.2637	0.3195	0.3052	0.3175	0.3164	0.459	0.484	54.14	3456	3600	-0.249167	0.097222	-0.026286	0.036114
KX148127	0.2791	0.2207	0.2371	0.2632	0.3257	0.3062	0.3123	0.3143	0.458	0.481	54.05	3454	3600	-0.249583	0.097222	-0.027034	0.035875
KX148128	0.2792	0.2213	0.2365	0.263	0.3252	0.3078	0.3112	0.3142	0.458	0.482	54.05	3454	3600	-0.252639	0.097222	-0.025938	0.036187
KX148129	0.2787	0.2211	0.2376	0.2626	0.3253	0.3063	0.3131	0.3134	0.459	0.482	54.2	3454	3600	-0.251083	0.0975	-0.021903	0.03409
KX148130	0.2787	0.221	0.2376	0.2627	0.3253	0.3059	0.3131	0.3138	0.459	0.482	54.16	3454	3600	-0.251083	0.0975	-0.021438	0.03499
KX148131	0.2786	0.2213	0.2377	0.2624	0.3253	0.3064	0.3132	0.3129	0.459	0.483	54.11	3454	3600	-0.251445	0.0975	-0.026582	0.032015
KX148132	0.279	0.2212	0.2374	0.2624	0.3254	0.3061	0.3136	0.3132	0.459	0.482	54.22	3454	3600	-0.251945	0.097222	-0.022138	0.036198
KX148133	0.2789	0.2213	0.2374	0.2624	0.3257	0.3062	0.3131	0.3133	0.459	0.482	54.38	3454	3600	-0.250333	0.097222	-0.02423	0.039267
KX148134	0.2788	0.2213	0.2375	0.2624	0.3248	0.3062	0.3139	0.3136	0.459	0.483	54.19	3454	3600	-0.250667	0.097222	-0.022138	0.033324
KX148135	0.279	0.2202	0.2372	0.2636	0.3255	0.3052	0.3122	0.3161	0.458	0.48	53.96	3452	3600	-0.24775	0.0975	-0.022575	0.031003
KX148136	0.2793	0.2189	0.2372	0.2646	0.3255	0.3004	0.313	0.3201	0.456	0.477	54.01	3452	3600	-0.245139	0.097778	-0.024179	0.024917
KX148137	0.2788	0.2182	0.2381	0.2649	0.3237	0.2986	0.3154	0.321	0.457	0.477	53.9	3453	3600	-0.245722	0.0975	-0.021823	0.024583
KX148138	0.2796	0.2188	0.2374	0.2643	0.3267	0.3004	0.3133	0.3191	0.456	0.477	54	3453	3600	-0.24525	0.097778	-0.025246	0.027475
KX148139	0.2794	0.219	0.2373	0.2643	0.3263	0.3006	0.3126	0.3196	0.457	0.476	54	3453	3600	-0.245917	0.097778	-0.024048	0.024564
KX148140	0.2792	0.2186	0.2377	0.2644	0.3243	0.2993	0.3149	0.3207	0.457	0.477	54.05	3453	3600	-0.245889	0.097222	-0.019254	0.020079
KX148141	0.2815	0.2185	0.2355	0.2645	0.3322	0.3005	0.3058	0.3199	0.454	0.472	53.81	3452	3600	-0.252139	0.0975	-0.025537	0.018937
KX148142	0.2815	0.2191	0.2358	0.2636	0.3317	0.3029	0.3076	0.3165	0.455	0.475	53.82	3453	3600	-0.253722	0.0975	-0.030764	0.019675
KX148143	0.2788	0.2192	0.2377	0.2643	0.3228	0.3024	0.3142	0.3187	0.457	0.48	53.81	3453	3600	-0.251417	0.097222	-0.019865	0.019967
KX148144	0.2804	0.217	0.237	0.2656	0.3272	0.2982	0.3121	0.3213	0.454	0.474	53.73	3453	3599	-0.243234	0.097805	-0.029317	0.009605
KX148145	0.2797	0.2178	0.2374	0.265	0.3251	0.299	0.3143	0.3208	0.456	0.476	53.69	3454	3600	-0.242667	0.097778	-0.032829	0.010445
KX148146	0.2804	0.2182	0.2363	0.265	0.3302	0.2978	0.3118	0.3191	0.455	0.474	53.71	3454	3600	-0.249889	0.0975	-0.043225	0.005454
KX148147	0.2804	0.2181	0.2364	0.2651	0.3301	0.2971	0.3115	0.3198	0.455	0.473	53.7	3454	3600	-0.249695	0.097222	-0.042743	0.004604
KX148148	0.2801	0.2179	0.2363	0.2656	0.3289	0.2961	0.3111	0.3222	0.455	0.472	53.88	3454	3600	-0.249472	0.097222	-0.033072	0.008631
KX148149	0.2804	0.218	0.2359	0.2656	0.3301	0.2967	0.3091	0.3222	0.454	0.471	53.64	3454	3600	-0.249472	0.097222	-0.03724	0.00678
KX148150	0.2805	0.2182	0.2358	0.2655	0.3307	0.2976	0.3094	0.3206	0.455	0.472	53.68	3454	3600	-0.250639	0.097222	-0.041535	0.008426
KX148151	0.2814	0.2173	0.2356	0.2657	0.3312	0.2958	0.3114	0.3216	0.453	0.471	53.81	3455	3600	-0.244611	0.097222	-0.034531	0.007614
KX148152	0.2813	0.2183	0.2355	0.2649	0.3317	0.2984	0.3101	0.3191	0.454	0.473	53.7	3454	3600	-0.247667	0.097222	-0.036517	0.009225
KX148153	0.2806	0.2182	0.2362	0.265	0.3289	0.2976	0.3136	0.3197	0.455	0.474	53.9	3455	3600	-0.246139	0.097222	-0.033906	0.011854
KX148154	0.2802	0.2182	0.2367	0.2649	0.3278	0.2979	0.3147	0.3192	0.455	0.476	53.84	3455	3600	-0.247472	0.097222	-0.02974	0.015763
KX148155	0.281	0.2181	0.2356	0.2653	0.3328	0.2986	0.3072	0.3197	0.454	0.471	53.76	3453	3600	-0.246167	0.0975	-0.035062	0.010793
KX148156	0.2811	0.2179	0.2356	0.2654	0.3332	0.2979	0.3072	0.3199	0.454	0.471	53.76	3453	3600	-0.246556	0.0975	-0.037002	0.012931
KX148157	0.2806	0.2184	0.2359	0.2651	0.3315	0.2987	0.3077	0.3201	0.455	0.472	53.82	3453	3600	-0.245889	0.097222	-0.035749	0.011831
KX148158	0.2811	0.2186	0.2355	0.2648	0.3323	0.3005	0.3075	0.3182	0.455	0.473	53.76	3453	3600	-0.243556	0.097222	-0.031876	0.011652
KX148159	0.2794	0.2184	0.2363	0.2658	0.3266	0.296	0.3094	0.3262	0.455	0.471	53.58	3451	3600	-0.248056	0.096944	-0.029166	0.01092
KX148160	0.2814	0.2206	0.2346	0.2634	0.3336	0.3056	0.3029	0.3161	0.456	0.474	53.96	3452	3600	-0.246972	0.098056	-0.029756	0.030327
KX148161	0.2795	0.2196	0.2374	0.2635	0.3271	0.3028	0.3111	0.317	0.457	0.478	53.9	3451	3600	-0.2525	0.0975	-0.016861	0.031343
KX148162	0.2823	0.2192	0.2333	0.2652	0.3366	0.3012	0.2974	0.3216	0.453	0.467	53.78	3453	3600	-0.24975	0.097222	-0.014867	0.031366
KX148163	0.2824	0.2193	0.2332	0.2651	0.3363	0.3014	0.2975	0.3218	0.453	0.467	53.81	3452	3600	-0.250222	0.097222	-0.017119	0.030461
KX148164	0.2824	0.219	0.2332	0.2654	0.3369	0.3007	0.2968	0.3225	0.453	0.466	53.69	3451	3600	-0.249445	0.097222	-0.013578	0.03158
KX148165	0.2826	0.2194	0.233	0.265	0.3371	0.3013	0.2967	0.3217	0.453	0.466	53.78	3452	3600	-0.250389	0.097222	-0.014563	0.031532
KX148166	0.2824	0.2196	0.2331	0.2649	0.3366	0.3017	0.2974	0.3217	0.453	0.467	53.86	3452	3600	-0.251028	0.097222	-0.013105	0.034725
KX148167	0.2816	0.2192	0.2338	0.2653	0.3337	0.301	0.3004	0.322	0.454	0.468	53.8	3452	3600	-0.249389	0.097222	-0.0198	0.028354
KX148168	0.2816	0.2192	0.2355	0.2636	0.3311	0.3033	0.3087	0.3159	0.455	0.476	53.48	3453	3600	-0.252472	0.096944	-0.030915	0.015503
KX148169	0.2815	0.2194	0.2357	0.2634	0.3306	0.3039	0.3097	0.3151	0.456	0.477	53.52	3455	3600	-0.251111	0.096944	-0.030402	0.015371
KX148170	0.2815	0.2196	0.2356	0.2633	0.3306	0.3046	0.3092	0.3148	0.456	0.478	53.6	3455	3600	-0.250278	0.096944	-0.029445	0.017177
KX148171	0.2815	0.2192	0.2355	0.2638	0.3306	0.3037	0.3084	0.3166	0.455	0.476	53.43	3455	3600	-0.250722	0.096944	-0.028923	0.010575
KX148172	0.2804	0.2189	0.2362	0.2645	0.3276	0.302	0.3109	0.3186	0.456	0.477	53.48	3454	3600	-0.251278	0.096944	-0.021215	0.017734
KX148173	0.2818	0.2195	0.235	0.2636	0.3332	0.3051	0.3059	0.315	0.455	0.476	53.33	3451	3600	-0.252583	0.096944	-0.030605	0.014685
KX148174	0.2816	0.2195	0.2353	0.2636	0.3321	0.3051	0.3071	0.315	0.455	0.476	53.41	3451	3600	-0.252583	0.096944	-0.029382	0.015094
KX148175	0.2815	0.2195	0.2353	0.2637	0.3317	0.3051	0.3071	0.3153	0.455	0.476	53.36	3451	3600	-0.252583	0.096944	-0.029675	0.014216
KX148176	0.2801	0.2207	0.2362	0.2631	0.3273	0.3076	0.31	0.3141	0.457	0.481	53.52	3451	3600	-0.249333	0.096944	-0.026528	0.021942
KX148177	0.2818	0.2196	0.2353	0.2632	0.3317	0.305	0.3082	0.3139	0.456	0.477	53.75	3451	3600	-0.249472	0.096944	-0.028772	0.021302
KX148178	0.2817	0.2195	0.2354	0.2633	0.3313	0.3041	0.3091	0.3143	0.456	0.477	53.81	3452	3600	-0.251111	0.096944	-0.026665	0.021483
KX148179	0.2821	0.2201	0.2352	0.2626	0.332	0.3062	0.3089	0.3123	0.456	0.479	53.86	3452	3600	-0.250889	0.096944	-0.027184	0.022322
KX148180	0.2819	0.2197	0.2354	0.263	0.332	0.3042	0.3089	0.3138	0.456	0.477	53.8	3452	3600	-0.250194	0.096944	-0.027594	0.021473
KX148181	0.2818	0.2205	0.2356	0.262	0.3325	0.3075	0.309	0.3099	0.457	0.48	53.51	3452	3600	-0.249417	0.096944	-0.028867	0.027681
KX148182	0.2816	0.2202	0.2359	0.2624	0.3321	0.3063	0.3095	0.3107	0.457	0.479	53.51	3452	3600	-0.248306	0.096944	-0.029135	0.026492
KX148183	0.2808	0.2202	0.2368	0.2621	0.3293	0.3066	0.3127	0.31	0.458	0.482	53.68	3452	3600	-0.248667	0.096944	-0.025481	0.036641
KX148184	0.2804	0.2204	0.2365	0.2626	0.3279	0.3065	0.3114	0.3123	0.458	0.481	53.66	3452	3600	-0.248556	0.096944	-0.022432	0.037013
KX148185	0.2801	0.2193	0.2362	0.2644	0.3279	0.3047	0.3096	0.3159	0.456	0.478	53.54	3452	3600	-0.2505	0.096944	-0.027049	0.023679
KX148186	0.2813	0.2202	0.2353	0.2632	0.3316	0.3066	0.3082	0.3121	0.456	0.479	53.38	3452	3600	-0.248778	0.097222	-0.035358	0.02683
KX148187	0.281	0.2203	0.235	0.2637	0.3326	0.3048	0.3043	0.316	0.456	0.475	53.79	3451	3600	-0.246722	0.097222	-0.036868	0.022598
KX148188	0.2807	0.2207	0.2354	0.2632	0.3323	0.3057	0.3051	0.3146	0.457	0.476	53.83	3451	3600	-0.246722	0.097222	-0.032632	0.021315
KX148189	0.2802	0.2211	0.2358	0.263	0.3304	0.3064	0.306	0.3142	0.457	0.478	53.93	3451	3600	-0.246139	0.097222	-0.033068	0.023077
KX148190	0.2805	0.2213	0.2355	0.2627	0.3313	0.3065	0.3053	0.3143	0.457	0.477	53.95	3451	3600	-0.247917	0.097222	-0.030878	0.02376
KX148191	0.2797	0.221	0.2368	0.2625	0.3268	0.3075	0.3115	0.3133	0.458	0.482	53.59	3452	3600	-0.248389	0.097222	-0.031781	0.019348
KX148192	0.2801	0.2211	0.2362	0.2626	0.3286	0.3073	0.3087	0.3138	0.458	0.48	53.66	3452	3600	-0.248444	0.097222	-0.032396	0.017873
KX148193	0.2823	0.2202	0.234	0.2634	0.3372	0.3063	0.2992	0.3144	0.455	0.472	53.32	3451	3599	-0.252848	0.097249	-0.010627	0.03229
KX148194	0.2816	0.2207	0.2346	0.2631	0.3348	0.3063	0.3016	0.3144	0.456	0.474	53.38	3451	3599	-0.251486	0.097249	-0.01292	0.033033
KX148195	0.2815	0.2196	0.2344	0.2645	0.3328	0.3032	0.3025	0.3192	0.455	0.472	53.57	3451	3599	-0.25132	0.097527	-0.016362	0.03132
KX148196	0.2816	0.2193	0.2347	0.2644	0.3332	0.3029	0.3029	0.3182	0.455	0.472	53.49	3451	3599	-0.249681	0.097249	-0.015139	0.033069
KX148197	0.2815	0.2222	0.2343	0.262	0.3325	0.3124	0.302	0.3107	0.457	0.479	53.45	3451	3599	-0.251709	0.097249	-0.016972	0.034159
KX148198	0.2819	0.2219	0.2343	0.2619	0.3384	0.3118	0.3012	0.3068	0.457	0.478	54.2	3454	3600	-0.238972	0.096944	-0.03799	0.027779
KX148199	0.2818	0.2219	0.2343	0.262	0.338	0.3118	0.3011	0.3071	0.457	0.478	54.19	3454	3600	-0.240861	0.096944	-0.035982	0.026315
KX148200	0.2804	0.221	0.2363	0.2623	0.3302	0.3083	0.3106	0.3103	0.458	0.481	54.17	3452	3600	-0.244417	0.0975	-0.016772	0.045218
KX148201	0.2796	0.2221	0.2371	0.2612	0.3263	0.3117	0.3126	0.308	0.46	0.486	53.7	3451	3599	-0.248375	0.097249	-0.013891	0.034773
KX148202	0.2813	0.2195	0.2356	0.2636	0.3328	0.3048	0.3057	0.3153	0.456	0.475	53.72	3450	3600	-0.244361	0.096944	-0.028305	0.032258
KX148203	0.2811	0.2221	0.2368	0.26	0.3318	0.3087	0.3135	0.3056	0.46	0.484	53.9	3451	3600	-0.251111	0.096944	-0.01934	0.045508
KX148204	0.2802	0.2222	0.2372	0.2605	0.3297	0.3093	0.3136	0.3062	0.46	0.485	54.03	3451	3600	-0.250417	0.096944	-0.018939	0.044877
KX148205	0.2801	0.2215	0.2366	0.2619	0.3274	0.3094	0.3135	0.3091	0.459	0.485	54.05	3451	3600	-0.250722	0.096944	-0.013149	0.051324
KX148206	0.2811	0.2219	0.2359	0.2611	0.3301	0.31	0.3112	0.3083	0.458	0.483	54.07	3450	3600	-0.250833	0.096389	-0.006184	0.047781
KX148207	0.2806	0.2216	0.2362	0.2616	0.3276	0.3084	0.3144	0.3098	0.458	0.484	54.27	3451	3600	-0.252333	0.096667	-0.007671	0.050417
KX148208	0.2814	0.221	0.2356	0.262	0.3296	0.3071	0.3137	0.3108	0.457	0.482	54.02	3451	3600	-0.253917	0.0975	-0.019371	0.043039
KX148209	0.2828	0.219	0.2348	0.2634	0.3392	0.3017	0.303	0.3143	0.454	0.471	53.6	3453	3600	-0.242222	0.096944	-0.02411	0.047386
KX148210	0.283	0.2188	0.2346	0.2636	0.3409	0.3005	0.3015	0.3151	0.454	0.469	53.58	3452	3600	-0.246195	0.096944	-0.025729	0.04222
KX148211	0.2828	0.2196	0.2348	0.2628	0.3397	0.3033	0.3027	0.3128	0.455	0.472	53.79	3452	3600	-0.245778	0.096944	-0.023931	0.041594
KX148212	0.2815	0.2198	0.2357	0.2631	0.3341	0.3025	0.3083	0.3134	0.456	0.476	53.92	3453	3600	-0.247333	0.096944	-0.02046	0.046164
KX148213	0.281	0.2209	0.2351	0.263	0.3303	0.3088	0.3045	0.3136	0.457	0.478	53.05	3452	3600	-0.246028	0.095556	0.001532	0.0186
KX148214	0.2808	0.2239	0.2341	0.2611	0.3321	0.314	0.3013	0.3096	0.459	0.48	54.01	3452	3600	-0.248556	0.096944	-0.032675	0.029339
KX148215	0.2808	0.2239	0.234	0.2613	0.3321	0.3136	0.3009	0.3103	0.458	0.48	53.98	3452	3600	-0.248556	0.096944	-0.032023	0.02961
KX148216	0.2816	0.2232	0.2329	0.2622	0.3357	0.3125	0.2956	0.3128	0.457	0.475	53.9	3451	3600	-0.248861	0.096944	-0.039926	0.029016
KX148217	0.2795	0.2236	0.2361	0.2608	0.3276	0.3174	0.3068	0.3058	0.46	0.487	53.46	3451	3600	-0.245167	0.096389	-0.036066	0.042213
KX148218	0.2796	0.2188	0.2374	0.2642	0.3278	0.2978	0.3135	0.3199	0.456	0.475	53.24	3451	3600	-0.252667	0.096667	-0.025881	0.00181
KX148219	0.2798	0.2184	0.2371	0.2647	0.3287	0.2965	0.3121	0.322	0.456	0.473	53.22	3451	3600	-0.250195	0.096944	-0.031426	-0.004353
KX148220	0.2789	0.2192	0.2374	0.2645	0.3215	0.3045	0.3147	0.3187	0.457	0.481	53.11	3452	3600	-0.26825	0.098333	-0.019983	0.026245
KX148221	0.2791	0.2189	0.2368	0.2652	0.324	0.3013	0.313	0.3206	0.456	0.477	53.21	3455	3600	-0.2625	0.098056	-0.02716	0.020213
KX148222	0.28	0.2209	0.2373	0.2619	0.3279	0.3083	0.3111	0.311	0.458	0.482	53.36	3451	3600	-0.263861	0.097222	-0.010569	0.021048
KX148223	0.2806	0.2212	0.2364	0.2618	0.3278	0.311	0.3133	0.3069	0.458	0.486	53.52	3453	3600	-0.248806	0.0975	-0.026509	0.024107
KX148224	0.2816	0.2191	0.2358	0.2635	0.3313	0.3024	0.3074	0.317	0.455	0.474	53.58	3455	3600	-0.238583	0.096111	-0.053375	-0.0359
KX148225	0.2783	0.2202	0.2377	0.2637	0.3202	0.3048	0.3139	0.319	0.459	0.481	54.48	3450	3600	-0.243333	0.096944	-0.025003	0.003304
KX148226	0.2785	0.2199	0.2375	0.2641	0.3209	0.3037	0.3131	0.3201	0.458	0.48	54.47	3450	3600	-0.243111	0.096944	-0.023466	0.002106
KX148227	0.2805	0.2196	0.2369	0.263	0.3264	0.3048	0.3114	0.3153	0.457	0.48	54.38	3452	3600	-0.246	0.096944	-0.03006	-0.002463
KX148228	0.2796	0.219	0.2383	0.2632	0.3232	0.3032	0.3172	0.3164	0.458	0.482	54.05	3450	3600	-0.247139	0.0975	-0.036711	-0.003827
KX148229	0.284	0.2219	0.2362	0.2579	0.3416	0.3107	0.3092	0.2975	0.459	0.483	54.2	3450	3600	-0.248583	0.095833	-0.002922	0.009353
KX148230	0.284	0.2216	0.2362	0.2583	0.3417	0.3106	0.3092	0.2977	0.458	0.483	54.27	3451	3600	-0.249639	0.095833	-0.003464	0.006091
KX148231	0.2839	0.2214	0.2361	0.2587	0.3404	0.3093	0.3098	0.2998	0.458	0.482	54.21	3450	3600	-0.250083	0.095833	-0.004292	0.010946
KX148232	0.2829	0.2194	0.2364	0.2612	0.3377	0.303	0.3115	0.3077	0.456	0.478	54.58	3448	3600	-0.247083	0.095833	0.001163	0.010302
KX148233	0.2828	0.2199	0.2365	0.2608	0.3371	0.3039	0.3111	0.3069	0.457	0.479	54.5	3448	3600	-0.246472	0.096111	0.000603	0.013338
KX148234	0.2811	0.2205	0.2386	0.2598	0.3297	0.3068	0.321	0.3031	0.46	0.488	54.7	3449	3600	-0.245611	0.096111	0.001091	0.014743
KX148235	0.282	0.2204	0.2373	0.2603	0.3342	0.3046	0.3134	0.3069	0.458	0.481	54.5	3447	3600	-0.249972	0.095833	0.001108	0.008235
KX148236	0.2834	0.2211	0.236	0.2595	0.3384	0.3076	0.3088	0.3045	0.457	0.48	54.6	3448	3600	-0.248445	0.095556	0.005491	0.014214
KX148237	0.283	0.2208	0.2366	0.2595	0.3361	0.3075	0.313	0.3031	0.458	0.483	54.39	3448	3600	-0.248944	0.096111	0.002095	0.011583
KX148238	0.2832	0.2196	0.2371	0.2601	0.3394	0.3029	0.3119	0.3052	0.457	0.478	54.55	3448	3600	-0.249445	0.096111	-0.004949	0.0069
KX148239	0.2828	0.22	0.2373	0.2599	0.3379	0.3042	0.3128	0.3046	0.458	0.48	54.48	3448	3600	-0.249222	0.096111	-0.007827	0.005666
KX148240	0.281	0.2213	0.2374	0.2603	0.3282	0.3089	0.3173	0.3055	0.459	0.487	54.59	3450	3600	-0.252056	0.096111	-0.002262	0.016229
KX148241	0.2807	0.2216	0.238	0.2596	0.3278	0.3102	0.3188	0.3031	0.46	0.489	54.59	3450	3600	-0.251445	0.096111	-0.000354	0.02275
KX148242	0.2817	0.2209	0.2373	0.2601	0.3321	0.3073	0.316	0.3042	0.459	0.485	54.65	3450	3600	-0.249167	0.095833	0.001107	0.016576
KX148243	0.2819	0.2211	0.2367	0.2603	0.3328	0.3088	0.3125	0.3047	0.458	0.483	54.48	3450	3600	-0.249472	0.095833	-0.005181	0.014413
KX148244	0.281	0.2212	0.2368	0.261	0.3294	0.3083	0.3121	0.3094	0.458	0.483	54.32	3449	3600	-0.243556	0.096389	0.012307	0.025807
KX148245	0.2769	0.2199	0.2385	0.2647	0.3136	0.3082	0.3191	0.317	0.459	0.488	54.35	3447	3599	-0.24479	0.097249	0.006112	-0.007319
KX148246	0.2773	0.22	0.2374	0.2654	0.3146	0.307	0.3172	0.3196	0.458	0.485	54.28	3448	3599	-0.248402	0.096971	0.01744	0.009782
KX148247	0.2793	0.2165	0.2391	0.2651	0.3186	0.2978	0.3267	0.3193	0.456	0.483	54.36	3449	3600	-0.24575	0.0975	-0.026989	0.034419
KX148248	0.2791	0.2164	0.2389	0.2656	0.3171	0.2979	0.3263	0.3211	0.456	0.483	54.17	3449	3600	-0.245583	0.0975	-0.021486	0.03167
KX148249	0.2797	0.2175	0.2381	0.2647	0.3211	0.3027	0.3192	0.3166	0.456	0.483	54.07	3449	3600	-0.243639	0.0975	-0.027407	0.017127
KX148250	0.2796	0.2177	0.2381	0.2646	0.3214	0.3033	0.3188	0.316	0.456	0.483	54.17	3449	3600	-0.242111	0.0975	-0.03017	0.014136
KX148251	0.2793	0.2171	0.2387	0.2649	0.3208	0.3006	0.3199	0.3183	0.456	0.482	54.18	3449	3600	-0.243056	0.097222	-0.027616	0.014247
KX148252	0.2795	0.2171	0.2387	0.2646	0.3223	0.3005	0.32	0.3172	0.456	0.481	54.21	3450	3600	-0.242917	0.097778	-0.023755	0.018498
KX148253	0.2795	0.2177	0.2386	0.2643	0.3218	0.3028	0.3191	0.3161	0.456	0.483	54.04	3449	3600	-0.243833	0.0975	-0.023521	0.015748
KX148254	0.2799	0.2167	0.2382	0.2652	0.3236	0.2984	0.3172	0.3206	0.455	0.478	54.15	3448	3600	-0.242667	0.0975	-0.027997	0.013958
KX148255	0.2788	0.2169	0.2393	0.265	0.3184	0.3006	0.3237	0.3183	0.456	0.484	54.44	3448	3600	-0.242278	0.097778	-0.021463	0.015955
KX148256	0.2789	0.2173	0.2391	0.2647	0.3189	0.3024	0.323	0.3167	0.457	0.485	54.52	3447	3600	-0.242917	0.097778	-0.027518	0.013422
KX148257	0.279	0.2173	0.2392	0.2645	0.3193	0.302	0.3235	0.3164	0.457	0.485	54.48	3447	3600	-0.242917	0.097778	-0.029474	0.01329
KX148258	0.279	0.2173	0.2391	0.2646	0.3185	0.3022	0.3236	0.3172	0.457	0.485	54.45	3447	3600	-0.242556	0.097778	-0.028127	0.013573
KX148259	0.2779	0.2221	0.2394	0.2607	0.3123	0.3157	0.3266	0.3065	0.462	0.499	54.2	3447	3600	-0.255472	0.097222	-0.016412	0.020802
KX148260	0.278	0.222	0.2394	0.2606	0.3128	0.3167	0.3269	0.3051	0.462	0.5	54.23	3447	3600	-0.254889	0.0975	-0.013532	0.020557
KX148261	0.2776	0.2211	0.2396	0.2618	0.3104	0.3122	0.3283	0.3105	0.461	0.497	54.25	3448	3600	-0.256028	0.097222	-0.008002	0.020609
KX148262	0.2787	0.2216	0.2392	0.2605	0.3147	0.313	0.3254	0.3079	0.461	0.496	54.08	3448	3600	-0.258195	0.097222	-0.011815	0.018721
KX148263	0.2773	0.2217	0.2401	0.2608	0.3108	0.3156	0.3302	0.3054	0.462	0.501	53.95	3446	3600	-0.254305	0.097222	0.004441	0.030468
KX148264	0.2767	0.22	0.24	0.2632	0.3111	0.3059	0.3277	0.3157	0.46	0.492	54.24	3447	3600	-0.254389	0.096944	-0.015595	0.010438
KX148265	0.2808	0.216	0.236	0.2672	0.3228	0.2933	0.3168	0.3294	0.452	0.472	53.29	3449	3600	-0.249778	0.0975	-0.010925	0.00271
KX148266	0.2799	0.2181	0.2378	0.2642	0.3189	0.3011	0.3226	0.3188	0.456	0.483	54.03	3452	3600	-0.252861	0.0975	-0.013158	0.000518
KX148267	0.2805	0.2168	0.2373	0.2654	0.321	0.2985	0.3192	0.323	0.454	0.479	53.48	3446	3600	-0.248722	0.0975	-0.021885	-0.023176
KX148268	0.2797	0.2156	0.2362	0.2685	0.3225	0.2918	0.3098	0.3333	0.452	0.467	53.63	3454	3600	-0.234444	0.095833	0.022868	0.033593
KX148269	0.2791	0.2193	0.2373	0.2643	0.3171	0.3072	0.3181	0.3184	0.457	0.485	53.77	3451	3600	-0.239722	0.096389	0.024651	0.025543
KX708499	0.2801	0.2218	0.2341	0.264	0.3271	0.3074	0.3055	0.3196	0.456	0.476	53.6	3453	3600	-0.244806	0.0975	-0.025976	0.056067
KX708500	0.2807	0.2217	0.2339	0.2638	0.3309	0.3064	0.303	0.3189	0.456	0.474	53.53	3453	3600	-0.246472	0.097222	-0.025261	0.056529
KX708501	0.2792	0.2215	0.2345	0.2648	0.3249	0.3061	0.306	0.3214	0.456	0.476	53.67	3453	3600	-0.241917	0.097222	-0.021749	0.050409
KX708502	0.2805	0.2211	0.2362	0.2621	0.3282	0.3091	0.3115	0.3094	0.458	0.483	53.63	3451	3600	-0.249139	0.096389	-0.039999	0.028321
KX708503	0.2818	0.2205	0.2358	0.2619	0.335	0.3069	0.3077	0.3089	0.457	0.479	53.37	3452	3600	-0.244111	0.096944	-0.042515	0.016305
KX708504	0.2801	0.2201	0.237	0.2629	0.3287	0.3062	0.3134	0.3116	0.457	0.482	53.4	3451	3600	-0.247528	0.097222	-0.045321	0.024984
KX954123	0.2815	0.219	0.2356	0.2639	0.3278	0.3033	0.3098	0.3173	0.455	0.477	53.47	3456	3600	-0.239333	0.096389	-0.055967	-0.039468
KY026414	0.2807	0.2178	0.2349	0.2666	0.3213	0.299	0.3125	0.329	0.453	0.473	53.6	3449	3601	-0.246654	0.097195	0.054373	-0.019091
KY026415	0.2816	0.2181	0.2343	0.266	0.3235	0.3011	0.3107	0.3266	0.453	0.474	53.43	3449	3601	-0.246376	0.097195	0.049238	-0.014993
KY026416	0.2816	0.2186	0.2346	0.2653	0.3245	0.3045	0.3109	0.3222	0.453	0.477	53.85	3450	3601	-0.243738	0.097195	0.05359	-0.010232
KY026417	0.2815	0.2187	0.2346	0.2653	0.3242	0.305	0.311	0.3217	0.454	0.477	53.85	3450	3601	-0.242794	0.097195	0.045968	-0.014672
KY026418	0.2813	0.2186	0.2352	0.2649	0.3239	0.304	0.3123	0.3214	0.454	0.478	53.86	3450	3601	-0.244432	0.096918	0.052569	-0.010081
KY026419	0.2814	0.2184	0.2347	0.2656	0.3253	0.3034	0.3096	0.3228	0.453	0.475	53.77	3450	3601	-0.244849	0.097195	0.052772	-0.011886
KY026420	0.2815	0.2184	0.2345	0.2656	0.3247	0.3024	0.31	0.3246	0.453	0.475	53.81	3449	3601	-0.247876	0.097195	0.045615	-0.022312
KY026421	0.2821	0.2173	0.2341	0.2665	0.3293	0.2999	0.3058	0.3254	0.452	0.47	53.76	3450	3601	-0.242933	0.096918	0.052354	-0.017411
KY026422	0.281	0.2185	0.2352	0.2653	0.323	0.3039	0.3129	0.322	0.454	0.478	53.82	3450	3601	-0.244071	0.097195	0.053766	-0.008986
KY026423	0.2809	0.2185	0.2353	0.2653	0.3226	0.3039	0.3134	0.322	0.454	0.478	53.81	3450	3601	-0.244071	0.097195	0.053872	-0.008397
KY026424	0.2815	0.2183	0.2348	0.2654	0.325	0.3033	0.311	0.3224	0.453	0.476	53.82	3449	3600	-0.244028	0.097222	0.055231	-0.009563
KY026425	0.2809	0.2186	0.2353	0.2652	0.3226	0.3043	0.3134	0.3216	0.454	0.479	53.83	3450	3601	-0.244071	0.097195	0.053275	-0.009199
KY026426	0.2816	0.2183	0.2347	0.2654	0.3257	0.3032	0.3105	0.3223	0.453	0.476	53.79	3450	3601	-0.244071	0.097195	0.054186	-0.010305
KY026427	0.2815	0.2184	0.2349	0.2653	0.3249	0.3036	0.3113	0.322	0.454	0.477	53.84	3450	3601	-0.244071	0.097195	0.053927	-0.010347
KY026428	0.2809	0.2184	0.2352	0.2655	0.3226	0.3036	0.3129	0.3227	0.454	0.478	53.78	3450	3601	-0.244071	0.097195	0.055356	-0.007141
KY026429	0.2811	0.2184	0.2353	0.2653	0.3234	0.3039	0.3131	0.3216	0.454	0.478	53.81	3450	3600	-0.245528	0.097222	0.052646	-0.008481
KY026430	0.2809	0.2186	0.2353	0.2652	0.3226	0.3043	0.3134	0.3216	0.454	0.479	53.83	3450	3601	-0.244071	0.097195	0.053275	-0.009199
KY026431	0.281	0.2186	0.2352	0.2652	0.323	0.3043	0.3129	0.3216	0.454	0.478	53.8	3450	3601	-0.244071	0.097195	0.052412	-0.009945
KY026432	0.281	0.2183	0.2352	0.2655	0.323	0.3036	0.3129	0.3223	0.454	0.478	53.83	3450	3601	-0.242794	0.097195	0.053847	-0.010679
KY026433	0.2812	0.2185	0.2351	0.2652	0.3234	0.3043	0.3125	0.3216	0.454	0.478	53.74	3450	3601	-0.244071	0.097195	0.054817	-0.009657
KY026434	0.2812	0.2184	0.2351	0.2653	0.3234	0.3039	0.3125	0.322	0.454	0.478	53.73	3450	3601	-0.244071	0.097195	0.055338	-0.009443
KY026435	0.2809	0.2185	0.2352	0.2654	0.3223	0.304	0.3134	0.3224	0.454	0.478	53.83	3450	3601	-0.244932	0.097195	0.053981	-0.009534
KY026436	0.2809	0.2186	0.2353	0.2652	0.3226	0.3043	0.3134	0.3216	0.454	0.479	53.83	3450	3601	-0.244071	0.097195	0.053275	-0.009199
KY026437	0.2812	0.2187	0.2351	0.265	0.3234	0.3046	0.3125	0.3213	0.454	0.478	53.78	3450	3601	-0.244737	0.097195	0.054793	-0.007889
KY026438	0.281	0.2187	0.2352	0.2651	0.323	0.3046	0.3129	0.3213	0.454	0.479	53.82	3450	3601	-0.244071	0.097195	0.054675	-0.007461
KY026439	0.2809	0.2186	0.2354	0.2651	0.3225	0.3044	0.3136	0.3214	0.454	0.479	53.86	3450	3601	-0.244154	0.097195	0.054034	-0.006832
KY026440	0.2808	0.2186	0.2354	0.2652	0.3223	0.3043	0.3138	0.3216	0.454	0.479	53.87	3450	3601	-0.244071	0.097195	0.053828	-0.007519
KY026441	0.2809	0.2186	0.2353	0.2652	0.3219	0.3046	0.3137	0.322	0.454	0.479	53.87	3447	3598	-0.244997	0.097276	0.054366	-0.008605
KY026442	0.2808	0.2187	0.2354	0.2651	0.3223	0.3046	0.3138	0.3213	0.454	0.479	53.86	3450	3601	-0.244071	0.097195	0.053679	-0.007323
KY026443	0.2807	0.2186	0.2354	0.2653	0.3219	0.3043	0.3138	0.322	0.454	0.479	53.86	3450	3601	-0.244071	0.097195	0.053831	-0.006558
KY026444	0.2807	0.2186	0.2354	0.2653	0.3219	0.3043	0.3138	0.322	0.454	0.479	53.86	3450	3601	-0.244071	0.097195	0.053831	-0.006558
KY026445	0.2808	0.2187	0.2354	0.2652	0.322	0.3046	0.3135	0.3216	0.454	0.479	53.88	3449	3600	-0.243167	0.097222	0.053664	-0.006783
KY026446	0.2807	0.2186	0.2354	0.2653	0.322	0.3044	0.3138	0.3217	0.454	0.479	53.87	3449	3601	-0.245515	0.097195	0.053756	-0.00847
KY026447	0.281	0.2187	0.2353	0.265	0.3226	0.3046	0.3139	0.321	0.454	0.479	53.86	3450	3601	-0.243988	0.097195	0.053353	-0.006395
KY026448	0.2811	0.2185	0.2352	0.2652	0.3231	0.3039	0.3135	0.3216	0.454	0.478	53.8	3450	3601	-0.24371	0.097195	0.054991	-0.007937
KY026449	0.281	0.2185	0.2352	0.2653	0.323	0.3039	0.3129	0.322	0.454	0.478	53.81	3450	3601	-0.244071	0.097195	0.052713	-0.009817
KY026450	0.281	0.2186	0.2352	0.2652	0.3226	0.3043	0.3134	0.3216	0.454	0.479	53.83	3450	3601	-0.244765	0.097195	0.053177	-0.009129
KY026451	0.2809	0.2188	0.2352	0.2651	0.3226	0.3049	0.3129	0.3213	0.454	0.479	53.88	3450	3601	-0.244071	0.097195	0.054303	-0.007302
KY026452	0.281	0.2185	0.2353	0.2652	0.323	0.3039	0.3134	0.3216	0.454	0.478	53.85	3450	3601	-0.244071	0.097195	0.055509	-0.007428
KY026453	0.281	0.2186	0.2352	0.2652	0.323	0.3043	0.3129	0.3216	0.454	0.478	53.83	3450	3601	-0.244071	0.097195	0.05376	-0.009234
KY026454	0.2807	0.2188	0.2354	0.2651	0.3219	0.3049	0.3138	0.3213	0.455	0.479	53.89	3450	3601	-0.244071	0.097195	0.053155	-0.006997
KY026455	0.281	0.2187	0.2352	0.2651	0.3226	0.3044	0.3134	0.3217	0.454	0.479	53.85	3450	3601	-0.243905	0.097195	0.053884	-0.009124
KY026456	0.2811	0.2185	0.2352	0.2652	0.3231	0.3039	0.3135	0.3216	0.454	0.478	53.8	3450	3601	-0.24371	0.097195	0.054991	-0.007937
KY026457	0.281	0.2186	0.2352	0.2652	0.323	0.3039	0.3129	0.322	0.454	0.478	53.83	3450	3601	-0.244071	0.097195	0.053383	-0.010396
KY026458	0.2809	0.2186	0.2353	0.2652	0.3225	0.3044	0.3132	0.3217	0.454	0.479	53.85	3450	3601	-0.244071	0.097195	0.053533	-0.006283
KY026459	0.2811	0.2183	0.2352	0.2654	0.3234	0.3036	0.3129	0.322	0.454	0.478	53.77	3450	3601	-0.242572	0.097195	0.051024	-0.010715
KY026460	0.2808	0.2187	0.2353	0.2652	0.3223	0.3046	0.3134	0.3216	0.454	0.479	53.86	3450	3601	-0.244071	0.097195	0.054794	-0.006368
KY026461	0.281	0.2184	0.2352	0.2654	0.3231	0.3036	0.3131	0.3223	0.454	0.478	53.81	3450	3601	-0.24471	0.097195	0.05605	-0.009095
KY026462	0.281	0.2181	0.2354	0.2655	0.3228	0.3032	0.3135	0.3227	0.454	0.478	53.85	3450	3601	-0.246681	0.097195	0.059075	-0.009724
KY026463	0.2807	0.2188	0.2354	0.2651	0.3219	0.3049	0.3134	0.3216	0.455	0.479	53.9	3450	3601	-0.243349	0.097195	0.052287	-0.007698
KY026464	0.2808	0.2188	0.2353	0.2651	0.3228	0.3049	0.3128	0.3213	0.454	0.479	53.8	3450	3601	-0.244987	0.097195	0.053094	-0.007964
KY026465	0.2809	0.2185	0.2351	0.2655	0.323	0.3042	0.3121	0.3222	0.454	0.478	53.86	3450	3601	-0.242738	0.097195	0.054627	-0.007894
KY026466	0.281	0.2185	0.2352	0.2653	0.3228	0.3039	0.3135	0.322	0.454	0.478	53.8	3450	3601	-0.244821	0.097195	0.056187	-0.008567
KY026467	0.281	0.2185	0.2352	0.2653	0.3228	0.3039	0.3135	0.322	0.454	0.478	53.79	3450	3601	-0.244821	0.097195	0.056975	-0.008448
KY026468	0.2811	0.2182	0.2351	0.2656	0.3231	0.3029	0.3131	0.323	0.454	0.477	53.8	3450	3601	-0.244821	0.097195	0.056265	-0.009395
KY026469	0.2813	0.2183	0.235	0.2654	0.3234	0.3033	0.3125	0.3228	0.454	0.477	53.81	3450	3601	-0.24546	0.097195	0.054917	-0.010131
KY026470	0.2811	0.2186	0.2351	0.2652	0.3235	0.3042	0.3127	0.3215	0.454	0.478	53.84	3450	3601	-0.245099	0.097195	0.053179	-0.00812
KY026471	0.2812	0.2186	0.235	0.2652	0.3235	0.3043	0.3127	0.3216	0.454	0.478	53.81	3450	3601	-0.244821	0.097195	0.053965	-0.009262
KY026472	0.2809	0.2188	0.2353	0.265	0.3224	0.3053	0.3131	0.3213	0.454	0.479	53.9	3450	3601	-0.244126	0.097195	0.052065	-0.00782
KY026473	0.2809	0.2189	0.2353	0.2649	0.3224	0.3053	0.3131	0.3213	0.455	0.479	53.9	3450	3601	-0.244126	0.097195	0.052171	-0.008169
KY026474	0.2809	0.2189	0.2353	0.2649	0.3224	0.3053	0.3131	0.3213	0.455	0.479	53.9	3450	3601	-0.244126	0.097195	0.052171	-0.008169
KY026475	0.2811	0.2186	0.2352	0.2651	0.3229	0.3049	0.3128	0.3216	0.454	0.479	53.89	3450	3601	-0.244265	0.097473	0.050337	-0.008236
KY026476	0.2808	0.2186	0.2355	0.2651	0.322	0.3046	0.3139	0.3216	0.454	0.479	53.92	3450	3601	-0.244126	0.097195	0.050639	-0.008485
KY026477	0.281	0.2186	0.2352	0.2652	0.3229	0.3047	0.3124	0.3221	0.454	0.478	53.86	3449	3600	-0.244695	0.097222	0.049012	-0.008868
KY026478	0.2816	0.2188	0.2345	0.2651	0.3257	0.3037	0.3088	0.3231	0.454	0.475	54	3448	3600	-0.249583	0.096944	0.044479	-0.013125
KY026479	0.2818	0.2185	0.2342	0.2655	0.3259	0.3034	0.3089	0.3236	0.453	0.475	53.96	3449	3601	-0.247043	0.097195	0.048139	-0.01353
KY026480	0.2818	0.2186	0.2343	0.2652	0.326	0.3039	0.3095	0.3226	0.453	0.475	53.91	3448	3600	-0.246889	0.097222	0.04552	-0.013063
KY026481	0.2814	0.2183	0.235	0.2653	0.3239	0.3024	0.3121	0.3236	0.454	0.476	53.95	3449	3601	-0.246431	0.096918	0.046449	-0.012313
KY026482	0.282	0.2185	0.2341	0.2654	0.3258	0.3039	0.3095	0.323	0.453	0.475	53.99	3449	3601	-0.246209	0.097195	0.043215	-0.015652
KY026483	0.282	0.2186	0.2342	0.2652	0.3264	0.304	0.3087	0.3228	0.453	0.475	53.99	3449	3601	-0.247043	0.097195	0.04084	-0.01657
KY175229	0.2821	0.2177	0.2349	0.2654	0.3346	0.2918	0.3063	0.3261	0.453	0.464	54.07	3455	3600	-0.247333	0.096667	-0.033809	0.000043
KY175230	0.2816	0.2182	0.2355	0.2647	0.3332	0.2929	0.3073	0.3248	0.454	0.466	54.36	3455	3600	-0.248667	0.096944	-0.031936	-0.005266
KY210220	0.2816	0.2216	0.2356	0.2612	0.332	0.3117	0.3092	0.3069	0.458	0.483	54.04	3451	3600	-0.248611	0.096944	-0.011204	0.044803
KY210221	0.2788	0.2221	0.2369	0.2622	0.3283	0.3123	0.3118	0.3065	0.459	0.486	53.97	3399	3546	-0.23824	0.097857	-0.011583	0.045585
KY210222	0.2814	0.2218	0.2356	0.2612	0.3312	0.3124	0.3092	0.3069	0.458	0.484	54.03	3451	3600	-0.248611	0.096944	-0.011059	0.0446
KY210223	0.2794	0.2215	0.2374	0.2617	0.3244	0.3083	0.3173	0.31	0.459	0.486	54.14	3451	3600	-0.24825	0.096667	-0.006173	0.046669
KY210224	0.281	0.2223	0.236	0.2607	0.3297	0.3135	0.3115	0.3053	0.459	0.487	54.19	3451	3600	-0.25	0.096944	-0.010662	0.043695
KY210225	0.2805	0.2219	0.2363	0.2612	0.3282	0.312	0.3129	0.3069	0.459	0.486	54.19	3451	3600	-0.246222	0.096944	-0.006257	0.047577
KY210226	0.281	0.2223	0.236	0.2607	0.3294	0.3137	0.3117	0.3052	0.459	0.487	54.15	3449	3598	-0.248944	0.096998	-0.00899	0.044556
KY210227	0.2793	0.2217	0.2374	0.2615	0.3242	0.31	0.3178	0.3083	0.46	0.488	54.14	3451	3600	-0.248056	0.096944	-0.012138	0.049828
KY210228	0.2798	0.2212	0.2371	0.2619	0.3295	0.3101	0.3139	0.307	0.458	0.485	54.2	3380	3529	-0.231879	0.097478	-0.001209	0.049752
KY210229	0.2805	0.2218	0.2363	0.2613	0.3282	0.3117	0.3129	0.3073	0.459	0.486	54.17	3451	3600	-0.246194	0.096944	-0.006035	0.048166
KY210230	0.281	0.2223	0.236	0.2607	0.3297	0.3135	0.3115	0.3053	0.459	0.487	54.15	3451	3600	-0.248722	0.096944	-0.009065	0.044335
KY210231	0.2805	0.222	0.2363	0.2611	0.3282	0.3124	0.3129	0.3066	0.459	0.487	54.18	3451	3600	-0.246194	0.096944	-0.00613	0.048666
KY210232	0.2805	0.222	0.2363	0.2611	0.3282	0.3124	0.3129	0.3066	0.459	0.487	54.18	3451	3600	-0.246194	0.096944	-0.00613	0.048666
KY210233	0.2793	0.2215	0.2375	0.2617	0.3238	0.3093	0.3182	0.309	0.46	0.488	54.12	3451	3600	-0.248056	0.096944	-0.012494	0.045948
KY210234	0.2805	0.222	0.2363	0.2611	0.3278	0.3124	0.3133	0.3066	0.459	0.487	54.15	3451	3600	-0.247333	0.096944	-0.006721	0.048239
KY210235	0.2805	0.222	0.2363	0.2611	0.3282	0.3124	0.3129	0.3066	0.459	0.487	54.18	3451	3600	-0.246194	0.096944	-0.00613	0.048666
KY210236	0.281	0.2222	0.236	0.2608	0.3297	0.3132	0.3115	0.3057	0.459	0.486	54.15	3451	3600	-0.248722	0.096944	-0.009574	0.044772
KY210237	0.2793	0.2215	0.2374	0.2617	0.3242	0.3093	0.3178	0.309	0.46	0.487	54.18	3451	3600	-0.248056	0.096944	-0.014179	0.049167
KY210238	0.2806	0.2217	0.2362	0.2614	0.3284	0.3112	0.3129	0.3075	0.459	0.486	54.16	3452	3600	-0.245472	0.096944	-0.006528	0.048737
KY210239	0.2804	0.2221	0.2363	0.2611	0.3278	0.3124	0.3129	0.3069	0.459	0.487	54.18	3451	3600	-0.247472	0.096944	-0.006318	0.04837
KY210240	0.2791	0.2215	0.2376	0.2617	0.3234	0.31	0.3186	0.3083	0.46	0.489	54.13	3451	3600	-0.245278	0.096944	-0.01466	0.048922
KY210241	0.2805	0.222	0.2363	0.2611	0.3278	0.3124	0.3133	0.3066	0.459	0.487	54.15	3451	3600	-0.247333	0.096944	-0.006721	0.048239
KY210242	0.279	0.2217	0.2378	0.2615	0.3234	0.3098	0.3181	0.3088	0.46	0.488	54.22	3446	3595	-0.247316	0.097079	-0.012788	0.050291
KY210243	0.2805	0.222	0.2363	0.2611	0.3274	0.3124	0.3137	0.3066	0.459	0.487	54.15	3451	3600	-0.248028	0.096944	-0.005904	0.049089
KY210244	0.281	0.2224	0.236	0.2607	0.3293	0.3138	0.3119	0.305	0.459	0.487	54.19	3451	3600	-0.250694	0.096944	-0.011799	0.043528
KY210245	0.2812	0.2214	0.2362	0.2613	0.3311	0.3076	0.3117	0.309	0.458	0.482	54.31	3451	3600	-0.246667	0.096667	-0.013988	0.041488
KY210246	0.2804	0.2218	0.2363	0.2614	0.3278	0.3117	0.3129	0.3076	0.459	0.486	54.15	3451	3600	-0.246194	0.096944	-0.00563	0.047934
KY210247	0.2803	0.222	0.2365	0.2612	0.327	0.3124	0.3137	0.3069	0.459	0.487	54.17	3451	3600	-0.246194	0.096944	-0.005441	0.048388
KY210248	0.2808	0.222	0.2362	0.261	0.3286	0.3128	0.3123	0.3064	0.459	0.487	54.09	3451	3600	-0.25	0.096944	-0.009404	0.041817
KY210249	0.2804	0.2222	0.2363	0.261	0.3283	0.3135	0.3125	0.3057	0.459	0.487	54.13	3450	3600	-0.244389	0.096944	-0.004586	0.049062
KY210250	0.2804	0.2221	0.2363	0.2611	0.3278	0.3127	0.3129	0.3066	0.459	0.487	54.13	3451	3600	-0.246194	0.096944	-0.005653	0.049978
KY210251	0.2804	0.2221	0.2363	0.2611	0.3278	0.3127	0.3129	0.3066	0.459	0.487	54.13	3451	3600	-0.246194	0.096944	-0.005653	0.049978
KY210252	0.2812	0.2214	0.2362	0.2613	0.3311	0.3076	0.3117	0.309	0.458	0.482	54.32	3451	3600	-0.246667	0.096667	-0.013851	0.040849
KY210253	0.2804	0.2212	0.2368	0.2617	0.3283	0.3077	0.3143	0.3098	0.459	0.484	54.13	3451	3600	-0.250472	0.096944	-0.010062	0.052558
KY210254	0.2804	0.2212	0.2368	0.2617	0.3283	0.3077	0.3143	0.3098	0.459	0.484	54.13	3451	3600	-0.250472	0.096944	-0.010062	0.052558
KY210255	0.2804	0.2212	0.2368	0.2617	0.3283	0.3077	0.3143	0.3098	0.459	0.484	54.13	3451	3600	-0.250472	0.096944	-0.010062	0.052558
KY210256	0.2804	0.2212	0.2368	0.2617	0.3283	0.3077	0.3143	0.3098	0.459	0.484	54.13	3451	3600	-0.250472	0.096944	-0.010062	0.052558
KY210257	0.2794	0.2215	0.2374	0.2617	0.3242	0.3093	0.3178	0.309	0.459	0.487	54.16	3451	3600	-0.249195	0.096944	-0.0154	0.049204
KY210258	0.2804	0.2221	0.2363	0.2611	0.3274	0.3127	0.3133	0.3066	0.459	0.487	54.14	3451	3600	-0.247333	0.096944	-0.005855	0.048407
KY210259	0.2804	0.2217	0.2364	0.2615	0.3272	0.3114	0.3138	0.308	0.459	0.486	54.12	3451	3600	-0.245944	0.096944	-0.007688	0.048585
KY210260	0.2806	0.2221	0.2362	0.2611	0.3286	0.3125	0.3125	0.3064	0.459	0.486	54.21	3450	3599	-0.247041	0.096694	-0.005507	0.048207
KY210261	0.2792	0.2215	0.2376	0.2617	0.3235	0.3097	0.3188	0.3086	0.46	0.488	54.08	3451	3600	-0.246111	0.096944	-0.014393	0.044603
KY210262	0.2809	0.2219	0.2362	0.2609	0.3292	0.3129	0.3117	0.3061	0.459	0.486	54.11	3451	3600	-0.249667	0.096944	-0.010151	0.040873
KY210263	0.2816	0.2211	0.2359	0.2614	0.3326	0.307	0.3111	0.3091	0.458	0.481	54.3	3450	3599	-0.248764	0.096971	-0.015528	0.038827
KY210264	0.2796	0.2208	0.2373	0.2623	0.326	0.3072	0.316	0.3106	0.459	0.484	54.15	3451	3600	-0.248639	0.096944	-0.010572	0.044681
KY210265	0.2808	0.2223	0.2362	0.2607	0.3286	0.3138	0.3128	0.305	0.459	0.488	54.18	3451	3600	-0.250694	0.096944	-0.011429	0.044128
KY210266	0.2803	0.2212	0.2369	0.2617	0.3279	0.3077	0.3147	0.3098	0.459	0.484	54.13	3451	3600	-0.250472	0.096944	-0.010032	0.052559
KY210267	0.2803	0.2217	0.2363	0.2617	0.3265	0.3119	0.3138	0.3078	0.459	0.487	54.07	3452	3600	-0.244722	0.096944	-0.009097	0.048429
KY210268	0.281	0.222	0.2361	0.2609	0.3302	0.3129	0.3118	0.3051	0.459	0.486	54.12	3451	3600	-0.248611	0.096944	-0.013135	0.043578
KY210269	0.2793	0.2215	0.2374	0.2618	0.3238	0.309	0.3182	0.3093	0.459	0.487	54.15	3451	3600	-0.249195	0.096944	-0.015507	0.04815
KY210270	0.2794	0.2215	0.2374	0.2618	0.3239	0.3091	0.318	0.3094	0.459	0.487	54.17	3450	3599	-0.249153	0.096971	-0.015565	0.048192
KY210271	0.2807	0.222	0.2363	0.2609	0.3286	0.3124	0.3129	0.3063	0.459	0.487	54.21	3451	3600	-0.246167	0.096944	-0.003185	0.048921
KY210272	0.2804	0.2219	0.2363	0.2614	0.3274	0.312	0.3129	0.3076	0.459	0.486	54.18	3451	3600	-0.246194	0.096944	-0.004419	0.04635
KY210273	0.2809	0.2223	0.2361	0.2607	0.3289	0.3138	0.3123	0.305	0.459	0.487	54.19	3451	3600	-0.250694	0.096944	-0.011672	0.044175
KY210274	0.2793	0.2215	0.2374	0.2618	0.3238	0.309	0.3182	0.3093	0.459	0.487	54.16	3451	3600	-0.249195	0.096944	-0.014548	0.04905
KY210275	0.2804	0.2218	0.2364	0.2614	0.3291	0.3111	0.3144	0.3083	0.457	0.485	53.79	3292	3441	-0.246789	0.097646	-0.015422	0.046445
KY210276	0.2809	0.2223	0.236	0.2608	0.3291	0.3136	0.3117	0.3058	0.459	0.487	54.2	3450	3599	-0.250292	0.096971	-0.010093	0.044982
KY210277	0.2793	0.2215	0.2375	0.2617	0.3238	0.3097	0.3182	0.3086	0.46	0.488	54.12	3451	3600	-0.248056	0.096944	-0.012818	0.046179
KY210278	0.2811	0.222	0.2361	0.2608	0.3304	0.3127	0.3117	0.3052	0.459	0.486	54.16	3451	3600	-0.247694	0.096944	-0.013793	0.042645
KY210279	0.2792	0.2216	0.2375	0.2616	0.3242	0.3097	0.3178	0.3086	0.46	0.488	54.2	3451	3600	-0.246917	0.096944	-0.015502	0.048292
KY210280	0.2796	0.2212	0.2375	0.2617	0.3255	0.3078	0.3171	0.3095	0.459	0.486	54.17	3448	3597	-0.249541	0.096747	-0.011518	0.044278
KY210281	0.2797	0.2213	0.2372	0.2619	0.3253	0.3076	0.317	0.3103	0.459	0.485	54.12	3451	3600	-0.24875	0.096944	-0.011105	0.044061
KY210282	0.2797	0.2213	0.2372	0.2619	0.3253	0.3076	0.317	0.3103	0.459	0.485	54.12	3451	3600	-0.24875	0.096944	-0.011105	0.044061
KY210283	0.2793	0.2215	0.2375	0.2616	0.3238	0.3097	0.3182	0.3086	0.46	0.488	54.11	3451	3600	-0.248056	0.096944	-0.012969	0.046681
KY210284	0.2793	0.2215	0.2375	0.2616	0.3238	0.3097	0.3182	0.3086	0.46	0.488	54.11	3451	3600	-0.248056	0.096944	-0.012969	0.046681
KY210285	0.28	0.2214	0.2369	0.2618	0.3263	0.3066	0.3156	0.3114	0.459	0.484	54.13	3451	3600	-0.24975	0.096667	-0.011607	0.043842
KY210286	0.281	0.2217	0.2362	0.261	0.3301	0.312	0.3125	0.3056	0.459	0.486	54.2	3451	3600	-0.247694	0.096944	-0.013709	0.046566
KY210287	0.2809	0.2219	0.2363	0.261	0.3294	0.3122	0.312	0.3061	0.459	0.486	54.14	3445	3594	-0.250529	0.096828	-0.011414	0.047064
KY210288	0.2811	0.2217	0.2362	0.261	0.3301	0.3117	0.3125	0.3059	0.459	0.486	54.12	3451	3600	-0.248833	0.096944	-0.011718	0.045139
KY210289	0.2805	0.222	0.2362	0.2612	0.3283	0.3123	0.3126	0.3068	0.459	0.486	54.19	3451	3600	-0.246194	0.096944	-0.005629	0.050135
KY210290	0.2804	0.2219	0.2363	0.2614	0.3274	0.312	0.3129	0.3076	0.459	0.486	54.17	3451	3600	-0.246194	0.096944	-0.004366	0.047293
KY210291	0.2805	0.2218	0.2363	0.2613	0.3282	0.3117	0.3129	0.3073	0.459	0.486	54.17	3451	3600	-0.246194	0.096944	-0.006035	0.048166
KY210292	0.2806	0.222	0.2362	0.2611	0.3286	0.3124	0.3125	0.3066	0.459	0.486	54.2	3451	3600	-0.246194	0.096944	-0.005916	0.04809
KY210293	0.2806	0.222	0.2362	0.2611	0.3286	0.3124	0.3125	0.3066	0.459	0.486	54.2	3451	3600	-0.246194	0.096944	-0.005916	0.04809
KY210294	0.2791	0.2219	0.2375	0.2614	0.3237	0.3103	0.3181	0.308	0.46	0.489	54.16	3451	3600	-0.247917	0.096667	-0.012402	0.049884
KY210295	0.2811	0.2217	0.2362	0.261	0.3304	0.3117	0.3121	0.3059	0.459	0.485	54.16	3451	3600	-0.247694	0.096944	-0.011878	0.045645
KY210296	0.2811	0.2217	0.2362	0.261	0.3304	0.3117	0.3121	0.3059	0.459	0.485	54.16	3451	3600	-0.247694	0.096944	-0.011878	0.045645
KY210297	0.281	0.2224	0.2359	0.2607	0.3297	0.3135	0.3111	0.3057	0.459	0.486	54.17	3451	3600	-0.25	0.096944	-0.009908	0.042777
KY210298	0.281	0.2224	0.2359	0.2607	0.3297	0.3135	0.3111	0.3057	0.459	0.486	54.17	3451	3600	-0.25	0.096944	-0.009908	0.042777
KY210299	0.2805	0.222	0.2362	0.2612	0.3283	0.3123	0.3126	0.3068	0.459	0.486	54.17	3451	3600	-0.246194	0.096944	-0.006114	0.049179
KY210300	0.2806	0.2221	0.2362	0.261	0.3282	0.3127	0.3129	0.3063	0.459	0.487	54.14	3451	3600	-0.247333	0.096944	-0.007729	0.047691
KY210301	0.2806	0.2218	0.2362	0.2613	0.3286	0.312	0.3125	0.3069	0.459	0.486	54.17	3451	3600	-0.246194	0.096944	-0.006361	0.04907
KY210302	0.2804	0.2219	0.2364	0.2612	0.3282	0.312	0.3129	0.3069	0.459	0.486	54.17	3451	3600	-0.2455	0.096944	-0.007126	0.048027
KY210303	0.281	0.222	0.2361	0.2609	0.3293	0.3128	0.3119	0.306	0.459	0.486	54.11	3451	3600	-0.25	0.096944	-0.010065	0.041487
KY210304	0.2791	0.2219	0.2375	0.2615	0.3235	0.3101	0.3178	0.3087	0.46	0.488	54.2	3450	3600	-0.248778	0.096944	-0.015607	0.047753
KY210305	0.281	0.2224	0.2358	0.2608	0.3297	0.3135	0.3107	0.306	0.459	0.486	54.22	3451	3600	-0.25	0.096944	-0.009623	0.041818
KY210306	0.2798	0.2213	0.2372	0.2618	0.3253	0.3077	0.317	0.3101	0.459	0.486	54.12	3450	3599	-0.247847	0.096971	-0.010994	0.043877
KY210307	0.2805	0.2221	0.2362	0.2611	0.3283	0.3126	0.3126	0.3065	0.459	0.487	54.2	3451	3600	-0.246194	0.096944	-0.006152	0.04992
KY210308	0.281	0.2217	0.2362	0.261	0.3301	0.312	0.3125	0.3056	0.459	0.486	54.2	3451	3600	-0.247694	0.096944	-0.013709	0.046566
KY210309	0.2818	0.2209	0.2355	0.2618	0.3325	0.3067	0.3103	0.3104	0.457	0.48	54.18	3451	3600	-0.248667	0.096944	-0.009642	0.040594
KY210310	0.2793	0.2215	0.2375	0.2617	0.3238	0.3097	0.3182	0.3086	0.46	0.488	54.12	3451	3600	-0.248056	0.096944	-0.012818	0.046179
KY210311	0.2816	0.2212	0.2357	0.2616	0.3316	0.3073	0.3106	0.31	0.458	0.481	54.28	3451	3600	-0.247389	0.096667	-0.014661	0.038925
KY451767	0.2767	0.2191	0.2401	0.264	0.3116	0.3052	0.3269	0.3161	0.46	0.491	53.55	3447	3600	-0.252917	0.096944	-0.009711	0.007455
KY765901	0.2811	0.2175	0.2363	0.2651	0.3307	0.2977	0.3118	0.3197	0.454	0.473	53.68	3450	3600	-0.250584	0.097222	-0.02177	0.030585
KY775603	0.2792	0.2195	0.2376	0.2636	0.3251	0.3022	0.3113	0.3188	0.458	0.478	54.53	3452	3600	-0.243445	0.096389	-0.020337	0.000855
KY775604	0.2791	0.2185	0.2382	0.2642	0.3243	0.298	0.3146	0.3211	0.457	0.476	54.53	3453	3600	-0.243445	0.096667	-0.009214	0.023269
KY780299	0.2809	0.2157	0.2356	0.2678	0.3235	0.2923	0.3164	0.3304	0.452	0.471	53.44	3451	3600	-0.246139	0.0975	-0.003763	0.002512
KY860583	0.2817	0.2205	0.2345	0.2632	0.333	0.3051	0.3039	0.3163	0.456	0.474	53.92	3452	3600	-0.249972	0.097222	-0.013647	0.036599
KY860584	0.282	0.2206	0.2344	0.263	0.3335	0.3068	0.3037	0.3146	0.456	0.475	53.99	3452	3600	-0.252333	0.0975	-0.015592	0.035736
KY860585	0.282	0.2204	0.2342	0.2633	0.3337	0.3058	0.3028	0.316	0.455	0.474	53.95	3452	3600	-0.252194	0.097222	-0.01574	0.035262
KY860586	0.2818	0.2205	0.2346	0.2631	0.3333	0.3065	0.3041	0.3146	0.456	0.475	54.03	3452	3600	-0.249139	0.097222	-0.014753	0.038604
KY860587	0.2816	0.2207	0.2347	0.263	0.3325	0.306	0.3052	0.3149	0.456	0.476	54.13	3453	3600	-0.251472	0.097222	-0.018885	0.034742
KY860588	0.282	0.2207	0.2342	0.2631	0.334	0.3074	0.3021	0.3149	0.455	0.475	53.96	3450	3600	-0.253028	0.097222	-0.016205	0.03774
KY860589	0.2821	0.2205	0.2343	0.2631	0.3342	0.3069	0.3025	0.3148	0.455	0.475	53.88	3451	3600	-0.250333	0.097222	-0.015993	0.035458
KY860590	0.2819	0.2206	0.2346	0.2629	0.3337	0.3063	0.3047	0.3144	0.456	0.475	54.06	3452	3600	-0.246111	0.097222	-0.015795	0.032868
KY860591	0.2819	0.2208	0.2345	0.2628	0.3326	0.3076	0.3041	0.3141	0.456	0.476	53.91	3451	3600	-0.249389	0.096944	-0.015179	0.037298
KY860592	0.2826	0.2202	0.2342	0.2631	0.3356	0.3065	0.302	0.3143	0.455	0.474	53.99	3450	3600	-0.251	0.0975	-0.013616	0.036048
KY860593	0.2818	0.2209	0.2346	0.2627	0.3336	0.3076	0.3028	0.3141	0.456	0.476	54.01	3451	3600	-0.246528	0.096944	-0.016367	0.034593
KY860594	0.2815	0.2211	0.235	0.2625	0.3307	0.309	0.306	0.3131	0.457	0.479	53.83	3450	3600	-0.250389	0.097222	-0.011616	0.037397
KY860595	0.2825	0.2203	0.2341	0.2631	0.3356	0.3051	0.3028	0.315	0.455	0.473	53.9	3452	3600	-0.252917	0.097222	-0.012863	0.033466
KY860596	0.2814	0.2209	0.235	0.2628	0.3304	0.3086	0.3061	0.3137	0.456	0.479	53.86	3450	3600	-0.249389	0.0975	-0.010815	0.038562
KY860597	0.2817	0.2208	0.2347	0.2628	0.3311	0.3086	0.3052	0.3137	0.456	0.478	53.67	3450	3600	-0.250917	0.097778	-0.007419	0.03745
KY860598	0.2811	0.2211	0.235	0.2628	0.3296	0.3087	0.3067	0.3138	0.457	0.479	53.94	3450	3600	-0.250417	0.097222	-0.012347	0.037254
KY860599	0.2811	0.2211	0.235	0.2629	0.3292	0.3088	0.3067	0.3143	0.457	0.479	53.96	3450	3600	-0.25025	0.097222	-0.011089	0.036966
KY860600	0.2814	0.2212	0.235	0.2624	0.3303	0.3093	0.306	0.3131	0.457	0.479	53.86	3450	3600	-0.251667	0.097222	-0.012395	0.035166
KY860601	0.2809	0.2211	0.2352	0.2628	0.3292	0.309	0.3071	0.3134	0.457	0.48	53.94	3450	3600	-0.248667	0.0975	-0.014965	0.038385
KY860602	0.2811	0.2211	0.2351	0.2627	0.3297	0.3087	0.3063	0.3138	0.457	0.479	53.9	3449	3600	-0.251056	0.097222	-0.014992	0.036341
KY860603	0.2829	0.2204	0.2335	0.2632	0.3365	0.3059	0.3004	0.3154	0.454	0.472	53.93	3451	3600	-0.252417	0.097222	-0.014875	0.033884
KY860604	0.2803	0.2206	0.2355	0.2636	0.3291	0.3083	0.3071	0.3138	0.457	0.479	53.53	3452	3600	-0.249639	0.096944	-0.01844	0.035723
KY860605	0.2802	0.2208	0.2356	0.2634	0.3291	0.3087	0.3071	0.3134	0.457	0.48	53.54	3452	3600	-0.2485	0.096944	-0.019033	0.037357
KY860606	0.2828	0.221	0.2342	0.262	0.3372	0.305	0.3013	0.3135	0.456	0.473	53.35	3451	3600	-0.252583	0.096111	-0.030394	0.041337
KY860607	0.282	0.2201	0.2343	0.2636	0.3336	0.305	0.3036	0.3162	0.455	0.474	53.97	3453	3600	-0.249305	0.097222	-0.017878	0.036967
KY860608	0.282	0.22	0.2342	0.2638	0.3336	0.3047	0.3032	0.3169	0.455	0.473	53.99	3453	3600	-0.249305	0.097222	-0.018114	0.037174
KY860609	0.2818	0.2195	0.2337	0.265	0.3345	0.302	0.2996	0.321	0.454	0.469	53.8	3452	3600	-0.250417	0.097222	-0.013281	0.031583
KY860610	0.2817	0.219	0.2357	0.2635	0.3348	0.3007	0.3067	0.316	0.455	0.473	54.04	3453	3600	-0.2455	0.097222	-0.027714	0.025742
KY860611	0.2824	0.22	0.2346	0.2631	0.3361	0.3029	0.3035	0.3154	0.455	0.472	53.31	3451	3600	-0.249389	0.096944	-0.031506	0.039508
KY860612	0.2822	0.2193	0.2342	0.2643	0.3337	0.3023	0.3031	0.3193	0.454	0.471	53.75	3452	3600	-0.250694	0.097222	-0.013004	0.034965
KY860613	0.282	0.2202	0.2353	0.2625	0.3362	0.3025	0.3031	0.3154	0.456	0.472	54.25	3454	3600	-0.246444	0.096944	-0.028765	-0.0025
KY912036	0.2804	0.2188	0.2352	0.2656	0.3338	0.2925	0.302	0.328	0.454	0.463	54.5	3457	3600	-0.259278	0.097222	-0.028682	-0.010247
KY952219	0.2803	0.2187	0.2354	0.2656	0.3331	0.2924	0.3031	0.3283	0.455	0.463	54.52	3457	3600	-0.260417	0.0975	-0.029767	-0.011666
KY952220	0.2819	0.2186	0.2343	0.2652	0.335	0.2946	0.3032	0.3259	0.453	0.465	54.24	3453	3600	-0.248528	0.097778	-0.030905	-0.011713
KY964322	0.2827	0.2192	0.2333	0.2648	0.3368	0.2963	0.3	0.3252	0.453	0.464	54.13	3455	3600	-0.254778	0.097222	-0.037713	-0.016042
KY964323	0.2812	0.2178	0.2355	0.2656	0.3315	0.2921	0.3077	0.3271	0.454	0.466	54.47	3454	3600	-0.249917	0.096667	-0.029306	-0.006144
KY982922	0.2813	0.2185	0.2355	0.2647	0.331	0.2978	0.3066	0.3229	0.454	0.47	53.78	3455	3600	-0.244083	0.096944	-0.032354	-0.00148
KY982923	0.2815	0.2181	0.2345	0.2659	0.3326	0.293	0.3037	0.328	0.453	0.464	54.42	3455	3600	-0.248583	0.096389	-0.030844	-0.003748
KY997452	0.281	0.2186	0.234	0.2664	0.3321	0.2946	0.305	0.3279	0.453	0.465	54.64	3453	3599	-0.244623	0.097527	-0.034995	-0.001993
LC029889	0.2806	0.2213	0.236	0.2621	0.3281	0.3078	0.3122	0.3116	0.458	0.482	54.14	3452	3600	-0.252417	0.096944	-0.011413	0.045094
LC571945	0.278	0.2215	0.2391	0.2613	0.3128	0.313	0.3255	0.3099	0.461	0.496	54.17	3447	3600	-0.256639	0.096944	-0.009273	0.028243
LC717421	0.2823	0.2224	0.2343	0.261	0.3302	0.315	0.3092	0.3058	0.457	0.485	53.43	3453	3600	-0.248694	0.096667	-0.035151	0.024719
LC717422	0.2784	0.2177	0.2393	0.2646	0.3179	0.303	0.3235	0.3166	0.457	0.486	54.24	3447	3600	-0.240806	0.0975	-0.019409	0.027898
LC717423	0.2788	0.2179	0.2392	0.2641	0.3188	0.3032	0.3214	0.3168	0.458	0.485	54.31	3446	3600	-0.240472	0.0975	-0.017703	0.017336
LC717424	0.2787	0.218	0.2395	0.2638	0.32	0.3029	0.3228	0.3151	0.458	0.485	54.08	3448	3600	-0.240778	0.0975	-0.022346	0.018731
LC717425	0.2793	0.2178	0.2385	0.2644	0.3206	0.3027	0.3199	0.317	0.457	0.483	54.2	3449	3600	-0.242083	0.097778	-0.023174	0.027391
LC717426	0.2792	0.2178	0.2386	0.2644	0.3206	0.303	0.3196	0.317	0.457	0.483	54.31	3448	3600	-0.244444	0.0975	-0.027018	0.022105
LC717427	0.2793	0.2178	0.2385	0.2644	0.3211	0.3024	0.3191	0.3174	0.457	0.482	54.25	3449	3600	-0.246667	0.097778	-0.022955	0.024031
LC717428	0.2793	0.2178	0.2385	0.2644	0.3211	0.3024	0.3191	0.3174	0.457	0.482	54.25	3449	3600	-0.246667	0.097778	-0.022955	0.024031
LM645015	0.2816	0.2177	0.2357	0.265	0.331	0.2951	0.3082	0.3233	0.454	0.469	53.63	3454	3600	-0.24125	0.096111	-0.055165	-0.04452
LM645016	0.2817	0.2178	0.2352	0.2653	0.3311	0.2953	0.3068	0.3242	0.453	0.468	53.54	3454	3600	-0.241167	0.096111	-0.061818	-0.044488
LM645017	0.2816	0.2177	0.2357	0.265	0.331	0.2951	0.3082	0.3233	0.454	0.469	53.63	3454	3600	-0.24125	0.096111	-0.055165	-0.04452
LM645018	0.2816	0.2182	0.2354	0.2648	0.3306	0.2977	0.306	0.3225	0.454	0.47	53.56	3455	3600	-0.236833	0.095833	-0.051637	-0.039086
LM645019	0.2821	0.2184	0.2349	0.2646	0.3321	0.2979	0.3057	0.3217	0.454	0.469	53.38	3455	3600	-0.239889	0.096111	-0.054628	-0.042387
LM645020	0.2816	0.2176	0.2351	0.2657	0.3311	0.2942	0.3068	0.3251	0.453	0.467	53.55	3454	3600	-0.240389	0.096111	-0.059132	-0.050203
LM645021	0.282	0.2185	0.235	0.2644	0.3317	0.2984	0.3065	0.3211	0.454	0.47	53.4	3455	3600	-0.2395	0.096111	-0.05322	-0.040411
LM645022	0.2816	0.2182	0.2353	0.2648	0.331	0.2975	0.306	0.3226	0.454	0.469	53.49	3455	3600	-0.237	0.095833	-0.05311	-0.039849
LM645023	0.282	0.2185	0.235	0.2644	0.3317	0.2984	0.3065	0.3211	0.454	0.47	53.4	3455	3600	-0.2395	0.096111	-0.05322	-0.040411
LM645024	0.2815	0.2181	0.2355	0.2649	0.3306	0.297	0.3065	0.3228	0.454	0.469	53.49	3455	3600	-0.235945	0.095833	-0.051511	-0.039822
LM645025	0.282	0.2185	0.235	0.2644	0.3317	0.2984	0.3065	0.3211	0.454	0.47	53.4	3455	3600	-0.2395	0.096111	-0.05322	-0.040411
LM645026	0.2814	0.2179	0.2356	0.2651	0.33	0.2967	0.3073	0.3232	0.454	0.47	53.4	3455	3600	-0.237833	0.096111	-0.054389	-0.040822
LM645027	0.2815	0.2177	0.2352	0.2656	0.3307	0.2945	0.3072	0.3247	0.453	0.468	53.54	3454	3600	-0.239778	0.096111	-0.058605	-0.048473
LM645028	0.282	0.2185	0.235	0.2644	0.3317	0.2984	0.3065	0.3211	0.454	0.47	53.4	3455	3600	-0.2395	0.096111	-0.05322	-0.040411
LM645029	0.2813	0.2182	0.2356	0.2649	0.3297	0.2973	0.3072	0.3227	0.454	0.47	53.43	3456	3600	-0.236361	0.096111	-0.053556	-0.040151
LM645030	0.2813	0.2181	0.2356	0.265	0.3297	0.2969	0.3072	0.323	0.454	0.47	53.42	3456	3600	-0.236361	0.096111	-0.054036	-0.040959
LM645031	0.2813	0.218	0.2356	0.2651	0.3302	0.2966	0.3064	0.3234	0.454	0.469	53.34	3455	3600	-0.23725	0.096111	-0.05497	-0.043332
LM645032	0.2822	0.2183	0.2347	0.2648	0.3323	0.2978	0.3053	0.3219	0.453	0.469	53.41	3456	3600	-0.239167	0.096111	-0.054206	-0.042962
LM645033	0.2818	0.2184	0.2351	0.2646	0.3313	0.2979	0.3064	0.3217	0.454	0.47	53.38	3455	3600	-0.239972	0.096111	-0.054565	-0.042267
LM645034	0.2822	0.2185	0.2348	0.2645	0.3325	0.2983	0.3053	0.3213	0.454	0.469	53.4	3455	3600	-0.24	0.096111	-0.057086	-0.041659
LM645035	0.2823	0.2186	0.2348	0.2644	0.3323	0.2983	0.3061	0.321	0.454	0.47	53.41	3456	3600	-0.240278	0.096111	-0.057437	-0.041643
LM645036	0.2822	0.2187	0.2348	0.2644	0.3325	0.2989	0.3053	0.3207	0.454	0.47	53.4	3455	3600	-0.238833	0.096111	-0.055833	-0.042039
LM645037	0.2816	0.2182	0.2352	0.265	0.3306	0.2967	0.3058	0.3235	0.454	0.469	53.42	3453	3600	-0.239167	0.096111	-0.057069	-0.045414
LM645038	0.2824	0.2185	0.2347	0.2644	0.3325	0.2984	0.3057	0.3211	0.454	0.47	53.35	3455	3600	-0.239722	0.096111	-0.055108	-0.042282
LM645039	0.2815	0.2182	0.2353	0.265	0.3301	0.2959	0.3071	0.3237	0.454	0.469	53.3	3454	3600	-0.238917	0.096111	-0.056722	-0.045839
LM645040	0.2814	0.2182	0.2354	0.265	0.3297	0.2959	0.3075	0.3237	0.454	0.469	53.29	3454	3600	-0.238917	0.096111	-0.056617	-0.045254
LM645041	0.2812	0.2181	0.2357	0.265	0.3293	0.2959	0.3079	0.3237	0.454	0.47	53.36	3454	3600	-0.238667	0.095833	-0.057452	-0.04679
LM645042	0.2816	0.2183	0.2352	0.2649	0.3297	0.2959	0.3075	0.3237	0.454	0.469	53.35	3454	3600	-0.239806	0.096111	-0.055047	-0.044476
LM645043	0.2813	0.2178	0.2356	0.2654	0.3292	0.2956	0.3078	0.3244	0.454	0.469	53.32	3454	3600	-0.241917	0.096389	-0.058455	-0.049282
LM645044	0.2813	0.2177	0.2355	0.2656	0.3292	0.2952	0.308	0.3247	0.454	0.469	53.29	3454	3600	-0.241083	0.096389	-0.05759	-0.047508
LM645045	0.2816	0.2179	0.2352	0.2653	0.3302	0.2962	0.3065	0.3241	0.454	0.469	53.41	3454	3600	-0.238528	0.096389	-0.055081	-0.046211
LM645046	0.2813	0.2185	0.2355	0.2647	0.3293	0.2973	0.3075	0.3227	0.454	0.47	53.41	3454	3600	-0.239944	0.096111	-0.058478	-0.045155
LM645047	0.2813	0.2181	0.2355	0.2651	0.3286	0.2962	0.3084	0.3237	0.454	0.47	53.42	3454	3600	-0.23975	0.096111	-0.057146	-0.046788
LM645048	0.2812	0.2182	0.2356	0.265	0.329	0.2966	0.3079	0.3234	0.454	0.47	53.39	3454	3600	-0.239722	0.096111	-0.057513	-0.04578
LM645049	0.2816	0.2179	0.2353	0.2652	0.3298	0.2962	0.3069	0.3241	0.454	0.469	53.41	3454	3600	-0.2385	0.096389	-0.054562	-0.045774
LM645050	0.2816	0.2179	0.2352	0.2652	0.3302	0.2962	0.3065	0.3241	0.454	0.469	53.42	3454	3600	-0.2385	0.096389	-0.055293	-0.04606
LM645051	0.2816	0.218	0.2354	0.265	0.3297	0.2963	0.3076	0.3235	0.454	0.47	53.41	3454	3600	-0.238083	0.096111	-0.059345	-0.045808
LM645052	0.2816	0.2181	0.2353	0.265	0.3301	0.2966	0.3068	0.3234	0.454	0.469	53.4	3454	3600	-0.23825	0.096111	-0.057132	-0.045164
LM645053	0.2816	0.218	0.2353	0.2651	0.3301	0.2962	0.3068	0.3237	0.454	0.469	53.43	3454	3600	-0.23825	0.096111	-0.055549	-0.046427
LM645054	0.2816	0.2182	0.2353	0.2649	0.3301	0.2966	0.3068	0.3234	0.454	0.469	53.42	3454	3600	-0.23825	0.096111	-0.056081	-0.046161
LM645055	0.2815	0.2179	0.2354	0.2652	0.3298	0.2962	0.3073	0.3237	0.454	0.469	53.41	3454	3600	-0.238528	0.096389	-0.05821	-0.046369
LM645056	0.2815	0.2179	0.2354	0.2652	0.3296	0.2962	0.3077	0.3237	0.454	0.47	53.33	3454	3600	-0.238667	0.096111	-0.05696	-0.046213
LN879480	0.2801	0.2173	0.2374	0.2652	0.3288	0.2976	0.3128	0.32	0.455	0.474	53.97	3452	3600	-0.246583	0.097222	-0.025857	0.028958
LN879481	0.2786	0.2215	0.2373	0.2627	0.3238	0.3072	0.314	0.3133	0.459	0.484	54.15	3455	3600	-0.250694	0.097222	-0.02508	0.028258
MF143191	0.2811	0.2176	0.2345	0.2668	0.3218	0.2991	0.312	0.3291	0.452	0.473	53.55	3448	3600	-0.246417	0.097222	0.053891	-0.020224
MF143192	0.281	0.218	0.2346	0.2664	0.3233	0.3011	0.3109	0.3266	0.453	0.474	53.63	3450	3601	-0.243655	0.097195	0.058575	-0.016446
MF143193	0.2812	0.2181	0.2345	0.2662	0.3226	0.301	0.3113	0.3269	0.453	0.474	53.51	3450	3601	-0.245932	0.097195	0.049888	-0.016513
MF143194	0.2811	0.218	0.2345	0.2664	0.3226	0.3007	0.3111	0.3273	0.453	0.474	53.53	3448	3600	-0.246278	0.097222	0.047904	-0.017226
MF143195	0.2812	0.2178	0.2347	0.2664	0.3228	0.2997	0.3113	0.328	0.453	0.473	53.55	3449	3601	-0.247931	0.097195	0.052722	-0.01747
MF143196	0.2804	0.2185	0.235	0.2661	0.3199	0.3005	0.3131	0.3278	0.454	0.475	53.66	3450	3601	-0.247709	0.096918	0.052604	-0.017143
MF143197	0.2815	0.2176	0.2343	0.2666	0.3246	0.3005	0.3096	0.3271	0.452	0.473	53.57	3447	3600	-0.24775	0.097222	0.049832	-0.016533
MF143198	0.2807	0.2178	0.235	0.2664	0.3218	0.3014	0.3121	0.3263	0.453	0.475	53.55	3448	3601	-0.247542	0.097195	0.05443	-0.014113
MF143199	0.2811	0.2179	0.2344	0.2665	0.3224	0.3003	0.3114	0.3275	0.453	0.474	53.53	3449	3600	-0.245028	0.097222	0.049566	-0.017844
MF143200	0.2807	0.2188	0.2351	0.2654	0.3221	0.3041	0.3112	0.3242	0.454	0.477	53.75	3447	3601	-0.243849	0.09664	0.048127	-0.018536
MF143201	0.2807	0.2181	0.2348	0.2664	0.3209	0.3004	0.3131	0.3277	0.453	0.475	53.64	3449	3601	-0.245321	0.097195	0.052015	-0.016618
MF143202	0.2804	0.219	0.2354	0.2652	0.3197	0.3038	0.3138	0.3246	0.455	0.478	53.59	3449	3601	-0.245127	0.096918	0.057514	-0.019835
MF143203	0.2813	0.2178	0.2348	0.2662	0.3221	0.301	0.3121	0.3266	0.453	0.475	53.57	3445	3598	-0.246498	0.097276	0.053	-0.020967
MF143204	0.281	0.2181	0.2347	0.2663	0.3218	0.3009	0.3122	0.3272	0.453	0.475	53.51	3448	3600	-0.247611	0.097222	0.050445	-0.017554
MF143205	0.2812	0.2176	0.2344	0.2669	0.3223	0.2997	0.3107	0.329	0.452	0.473	53.63	3448	3601	-0.247237	0.096918	0.053591	-0.018379
MF143206	0.2815	0.218	0.2343	0.2662	0.3228	0.3017	0.3114	0.3259	0.453	0.475	53.52	3449	3601	-0.246931	0.097195	0.051875	-0.014555
MF143207	0.2812	0.2181	0.2342	0.2665	0.3233	0.3008	0.3091	0.3284	0.453	0.472	53.7	3450	3601	-0.250847	0.097195	0.053504	-0.017848
MF143208	0.2803	0.2197	0.2355	0.2645	0.3192	0.3048	0.3144	0.3236	0.456	0.48	53.51	3448	3601	-0.245654	0.096918	0.057161	-0.018259
MF143209	0.2809	0.218	0.2345	0.2666	0.3223	0.3007	0.3113	0.3277	0.453	0.474	53.52	3448	3601	-0.24446	0.097195	0.049698	-0.017219
MF143210	0.2813	0.2179	0.2346	0.2661	0.3235	0.3022	0.311	0.325	0.453	0.475	53.51	3448	3600	-0.245805	0.097222	0.055939	-0.01069
MF143211	0.2807	0.2179	0.2349	0.2665	0.3213	0.3	0.3127	0.328	0.453	0.474	53.66	3449	3601	-0.245654	0.097195	0.053378	-0.016829
MF143212	0.2808	0.2182	0.2347	0.2663	0.3234	0.3021	0.3095	0.3263	0.453	0.474	53.7	3449	3601	-0.245654	0.097195	0.057873	-0.012268
MF143213	0.2813	0.2178	0.2346	0.2664	0.3228	0.3012	0.3112	0.3267	0.453	0.474	53.64	3449	3601	-0.24957	0.097195	0.0514	-0.016159
MF143214	0.2809	0.2179	0.2347	0.2665	0.3213	0.3004	0.3121	0.328	0.453	0.474	53.52	3449	3601	-0.247792	0.097195	0.054947	-0.020461
MF143215	0.2808	0.2178	0.2349	0.2665	0.3215	0.2997	0.312	0.3283	0.453	0.474	53.54	3449	3601	-0.246682	0.097195	0.054313	-0.014775
MF143216	0.2809	0.2179	0.2346	0.2666	0.3219	0.2999	0.3111	0.3286	0.453	0.473	53.54	3448	3600	-0.246222	0.097222	0.054006	-0.014796
MF143217	0.282	0.2178	0.234	0.2661	0.3254	0.3004	0.3095	0.3266	0.452	0.472	53.4	3449	3601	-0.246376	0.097195	0.051254	-0.017525
MF143218	0.2806	0.2181	0.2349	0.2664	0.321	0.3003	0.3128	0.3279	0.453	0.475	53.69	3449	3601	-0.245571	0.097195	0.05395	-0.016769
MF143219	0.2812	0.2178	0.2347	0.2663	0.3228	0.3001	0.3113	0.3274	0.453	0.474	53.53	3448	3600	-0.246444	0.097222	0.051207	-0.018139
MF143220	0.2806	0.2184	0.2353	0.2656	0.3215	0.3033	0.3116	0.3255	0.454	0.476	53.76	3446	3601	-0.24546	0.09664	0.049994	-0.018036
MF143221	0.2808	0.218	0.2347	0.2665	0.3221	0.3005	0.3114	0.3274	0.453	0.474	53.53	3449	3601	-0.24682	0.097195	0.048426	-0.017773
MF143222	0.2816	0.2179	0.2343	0.2661	0.3239	0.3011	0.3107	0.3263	0.453	0.474	53.46	3449	3601	-0.244876	0.097195	0.049287	-0.015772
MF143223	0.2805	0.2187	0.235	0.2657	0.3209	0.3034	0.3125	0.3249	0.454	0.477	53.62	3449	3601	-0.245015	0.096918	0.05368	-0.01685
MF143224	0.2806	0.2188	0.235	0.2656	0.3213	0.3034	0.312	0.3249	0.454	0.477	53.62	3449	3601	-0.246237	0.096918	0.051971	-0.017551
MF143225	0.2806	0.2187	0.2351	0.2656	0.3213	0.3038	0.3123	0.3246	0.454	0.477	53.66	3448	3601	-0.245654	0.096918	0.053743	-0.016683
MF143226	0.2805	0.2188	0.235	0.2656	0.3213	0.3033	0.312	0.3248	0.454	0.477	53.59	3449	3601	-0.246404	0.096918	0.05148	-0.017963
MF143227	0.2805	0.2187	0.235	0.2657	0.3209	0.3034	0.3125	0.3249	0.454	0.477	53.58	3449	3601	-0.245015	0.096918	0.053946	-0.01799
MF143228	0.2807	0.2186	0.2349	0.2658	0.3218	0.3032	0.3118	0.325	0.454	0.477	53.62	3448	3600	-0.244861	0.096944	0.054703	-0.01658
MF143229	0.2806	0.2188	0.235	0.2656	0.3213	0.3034	0.312	0.3249	0.454	0.477	53.62	3449	3601	-0.246237	0.096918	0.051971	-0.017551
MF143230	0.2805	0.2188	0.2351	0.2656	0.321	0.3035	0.3123	0.3247	0.454	0.477	53.64	3449	3601	-0.245904	0.09664	0.053329	-0.017308
MF143231	0.281	0.2186	0.2349	0.2655	0.3225	0.3033	0.3118	0.3241	0.454	0.477	53.65	3447	3599	-0.244568	0.096694	0.053252	-0.016571
MF143232	0.2807	0.2188	0.235	0.2656	0.3211	0.3039	0.3125	0.3244	0.454	0.478	53.61	3449	3601	-0.244932	0.096918	0.05467	-0.016109
MF143233	0.2807	0.2188	0.235	0.2656	0.3211	0.3039	0.3125	0.3244	0.454	0.478	53.61	3449	3601	-0.244932	0.096918	0.05467	-0.016109
MF143234	0.2805	0.2187	0.2351	0.2656	0.3213	0.3037	0.3125	0.3241	0.454	0.478	53.69	3449	3601	-0.245293	0.096918	0.051568	-0.014788
MF143235	0.2817	0.218	0.2342	0.266	0.3239	0.3011	0.3107	0.3263	0.453	0.474	53.49	3449	3601	-0.24707	0.097195	0.050937	-0.015004
MF143236	0.2815	0.2181	0.2344	0.266	0.3236	0.3012	0.3108	0.3264	0.453	0.474	53.53	3448	3600	-0.246333	0.097222	0.050619	-0.01279
MF143237	0.2816	0.2178	0.2343	0.2663	0.3235	0.2997	0.3111	0.3277	0.452	0.473	53.47	3449	3601	-0.247515	0.097195	0.051388	-0.014144
MF143238	0.2816	0.2178	0.2344	0.2663	0.3235	0.2997	0.3111	0.3277	0.452	0.473	53.46	3449	3601	-0.246376	0.097195	0.050842	-0.014501
MF143239	0.2817	0.2182	0.234	0.266	0.3238	0.301	0.3111	0.3262	0.453	0.474	53.51	3450	3601	-0.247848	0.097195	0.050758	-0.013635
MF143240	0.2814	0.2181	0.2344	0.266	0.3233	0.3012	0.3113	0.3264	0.453	0.474	53.53	3448	3600	-0.246333	0.097222	0.050649	-0.01279
MF143241	0.2816	0.2178	0.2344	0.2663	0.3235	0.2997	0.3111	0.3277	0.452	0.473	53.48	3449	3601	-0.24682	0.097195	0.050553	-0.014287
MF143242	0.2817	0.2181	0.2341	0.266	0.3235	0.3014	0.3108	0.3263	0.453	0.474	53.46	3449	3601	-0.247431	0.097195	0.049152	-0.01466
MF143243	0.2817	0.2182	0.234	0.266	0.3238	0.301	0.3111	0.3262	0.453	0.474	53.51	3450	3601	-0.247848	0.097195	0.050758	-0.013635
MF143244	0.2815	0.2178	0.2345	0.2662	0.3231	0.3007	0.3115	0.3266	0.453	0.474	53.49	3449	3601	-0.246376	0.097195	0.052502	-0.012903
MF143245	0.2816	0.2179	0.2344	0.2661	0.3235	0.3004	0.3111	0.327	0.453	0.473	53.46	3449	3601	-0.246376	0.097195	0.050611	-0.014169
MF143246	0.2816	0.2179	0.2344	0.2661	0.3235	0.3004	0.3111	0.327	0.453	0.473	53.46	3449	3601	-0.246376	0.097195	0.050611	-0.014169
MF143247	0.2816	0.2177	0.2344	0.2664	0.3235	0.2994	0.3111	0.328	0.452	0.473	53.44	3449	3601	-0.246376	0.097195	0.050571	-0.014763
MF143248	0.2814	0.2181	0.2345	0.266	0.3235	0.301	0.3111	0.3262	0.453	0.474	53.52	3449	3601	-0.245515	0.097195	0.05073	-0.012871
MF143249	0.2817	0.218	0.2342	0.266	0.3239	0.3011	0.3107	0.3263	0.453	0.474	53.43	3449	3601	-0.246376	0.097195	0.051291	-0.0173
MF143250	0.2817	0.2178	0.2342	0.2663	0.3235	0.2997	0.3111	0.3277	0.452	0.473	53.47	3449	3601	-0.247515	0.097195	0.051388	-0.014144
MF143251	0.2815	0.2181	0.2344	0.266	0.3235	0.3011	0.3111	0.3263	0.453	0.474	53.52	3449	3601	-0.246376	0.097195	0.050681	-0.012831
MF143252	0.2816	0.2178	0.2343	0.2663	0.3235	0.2997	0.3111	0.3277	0.452	0.473	53.46	3449	3601	-0.246376	0.097195	0.050842	-0.014501
MF143253	0.2818	0.2177	0.2343	0.2662	0.3248	0.2997	0.3105	0.327	0.452	0.472	53.47	3450	3601	-0.24521	0.097473	0.048839	-0.015633
MF143254	0.2816	0.2178	0.2346	0.266	0.3239	0.3	0.3111	0.327	0.453	0.473	53.47	3449	3601	-0.247043	0.097473	0.050024	-0.015098
MF143255	0.2816	0.2187	0.2346	0.265	0.3258	0.3033	0.3091	0.3228	0.454	0.475	53.93	3448	3600	-0.246694	0.096944	0.045022	-0.01342
MF143256	0.2816	0.2182	0.2345	0.2656	0.3253	0.3021	0.3098	0.3249	0.453	0.474	53.96	3449	3601	-0.248598	0.097195	0.043982	-0.018091
MF143257	0.2815	0.218	0.2344	0.2661	0.3262	0.3028	0.3081	0.3239	0.453	0.474	53.75	3449	3601	-0.243071	0.097473	0.051719	-0.01207
MF143258	0.2816	0.2182	0.2345	0.2657	0.326	0.303	0.3088	0.3231	0.453	0.474	53.81	3450	3601	-0.244404	0.097195	0.049549	-0.012714
MF143259	0.2818	0.2183	0.2342	0.2656	0.3259	0.3024	0.3089	0.3246	0.453	0.474	53.95	3449	3601	-0.247043	0.097195	0.044177	-0.017273
MF143260	0.2818	0.2182	0.2342	0.2657	0.3259	0.3021	0.3089	0.3249	0.453	0.473	53.95	3449	3601	-0.247043	0.097195	0.0437	-0.018076
MF143261	0.2818	0.2183	0.2342	0.2656	0.3259	0.3024	0.3089	0.3246	0.453	0.474	53.95	3449	3601	-0.247043	0.097195	0.044177	-0.017273
MF143262	0.2818	0.2183	0.2342	0.2656	0.3259	0.3024	0.3089	0.3246	0.453	0.474	53.95	3449	3601	-0.247043	0.097195	0.044177	-0.017273
MF143263	0.2818	0.2183	0.2342	0.2656	0.3259	0.3024	0.3089	0.3246	0.453	0.474	53.96	3449	3601	-0.247043	0.097195	0.043662	-0.017239
MF143264	0.2818	0.2184	0.2342	0.2656	0.326	0.3025	0.3086	0.3247	0.453	0.474	53.95	3448	3600	-0.248278	0.097222	0.04387	-0.017475
MF143265	0.2818	0.2183	0.2342	0.2656	0.3259	0.3024	0.3089	0.3246	0.453	0.474	53.95	3449	3601	-0.247043	0.097195	0.044177	-0.017273
MF143266	0.2817	0.2183	0.2343	0.2656	0.3255	0.3024	0.3093	0.3246	0.453	0.474	53.99	3449	3601	-0.247043	0.097195	0.044723	-0.015614
MF143267	0.2816	0.2182	0.2344	0.2657	0.3252	0.3021	0.3098	0.3249	0.453	0.474	53.96	3449	3601	-0.247043	0.097195	0.043502	-0.018453
MF143268	0.2816	0.2182	0.2345	0.2657	0.3248	0.3021	0.3102	0.3249	0.453	0.474	53.94	3449	3601	-0.247043	0.097195	0.044244	-0.018163
MF143269	0.2818	0.2184	0.2341	0.2656	0.3259	0.3031	0.3085	0.3242	0.453	0.474	53.95	3449	3601	-0.24682	0.097195	0.045735	-0.016316
MF143270	0.2818	0.2184	0.2341	0.2656	0.3259	0.3023	0.3093	0.3245	0.453	0.474	53.93	3450	3601	-0.247265	0.097195	0.044822	-0.01788
MF143271	0.2818	0.2183	0.2342	0.2656	0.3259	0.3024	0.3089	0.3246	0.453	0.474	53.95	3449	3601	-0.247043	0.097195	0.044177	-0.017273
MF143272	0.2818	0.2184	0.2343	0.2655	0.3258	0.3029	0.3092	0.324	0.453	0.474	53.95	3449	3601	-0.247126	0.097195	0.043587	-0.01643
MF143273	0.2819	0.2183	0.2341	0.2656	0.3263	0.3024	0.3085	0.3246	0.453	0.473	53.89	3449	3601	-0.247043	0.097195	0.044697	-0.016669
MF143274	0.2819	0.2183	0.2343	0.2656	0.3259	0.3026	0.3089	0.3245	0.453	0.474	53.96	3448	3600	-0.247083	0.097222	0.043984	-0.017097
MF143275	0.282	0.2184	0.2341	0.2655	0.3264	0.3031	0.3091	0.3236	0.453	0.474	53.99	3449	3601	-0.24732	0.097473	0.045359	-0.01401
MF143276	0.2816	0.2183	0.2345	0.2656	0.3248	0.3021	0.3096	0.3253	0.453	0.474	53.93	3449	3601	-0.247792	0.097195	0.045723	-0.019378
MF143277	0.2821	0.2179	0.2341	0.2659	0.3293	0.302	0.3065	0.3228	0.452	0.472	53.72	3448	3599	-0.246513	0.097249	0.045924	-0.018834
MF143278	0.2821	0.2183	0.2338	0.2657	0.3267	0.3024	0.3078	0.3249	0.452	0.473	53.92	3449	3601	-0.246959	0.097195	0.048558	-0.016863
MF143279	0.282	0.2184	0.234	0.2656	0.3269	0.3029	0.3081	0.3237	0.453	0.474	53.85	3450	3601	-0.246265	0.097195	0.039164	-0.020669
MF143280	0.282	0.2189	0.2338	0.2653	0.3265	0.3044	0.3076	0.3231	0.453	0.474	54.09	3450	3601	-0.246654	0.096918	0.043257	-0.013176
MF143281	0.2816	0.2184	0.2345	0.2656	0.3248	0.3024	0.3102	0.3246	0.453	0.475	53.87	3449	3601	-0.247043	0.097195	0.045488	-0.018086
MF143282	0.282	0.2185	0.2341	0.2655	0.3264	0.3032	0.3082	0.324	0.453	0.474	53.92	3448	3600	-0.245861	0.097222	0.048274	-0.014952
MF143283	0.2818	0.2187	0.2343	0.2652	0.326	0.3035	0.3091	0.323	0.453	0.475	53.97	3449	3601	-0.248847	0.096918	0.044362	-0.011991
MF143284	0.2816	0.2183	0.2345	0.2656	0.3236	0.3024	0.3115	0.3246	0.453	0.476	53.82	3449	3601	-0.246154	0.097473	0.04584	-0.019263
MF143285	0.2818	0.2181	0.2344	0.2656	0.3258	0.3021	0.3096	0.3242	0.453	0.474	53.98	3449	3601	-0.246182	0.097195	0.042347	-0.017613
MF143286	0.282	0.2184	0.2341	0.2655	0.3267	0.3027	0.3085	0.3238	0.453	0.474	53.99	3449	3601	-0.248348	0.097195	0.046568	-0.014859
MF143287	0.2819	0.2185	0.2342	0.2654	0.3263	0.3031	0.3089	0.3236	0.453	0.474	53.92	3449	3601	-0.247043	0.097195	0.047944	-0.014651
MF143288	0.2821	0.2184	0.2343	0.2652	0.3263	0.3033	0.3091	0.3231	0.453	0.475	53.86	3449	3601	-0.248431	0.09664	0.043324	-0.01449
MF143289	0.2819	0.2184	0.2342	0.2655	0.3258	0.3035	0.3095	0.3233	0.453	0.475	53.99	3449	3601	-0.245515	0.097195	0.042914	-0.016666
MF143290	0.2814	0.2182	0.235	0.2655	0.3243	0.3038	0.3099	0.3236	0.453	0.476	53.85	3449	3601	-0.248597	0.097195	0.052825	-0.012625
MF143291	0.2819	0.2183	0.2341	0.2656	0.3259	0.3027	0.3089	0.3241	0.453	0.474	53.97	3449	3601	-0.247681	0.097195	0.04631	-0.015835
MF143292	0.2812	0.219	0.2347	0.2652	0.324	0.3052	0.3105	0.3215	0.454	0.477	53.85	3450	3601	-0.24346	0.097195	0.048667	-0.009873
MF143293	0.2814	0.2186	0.2347	0.2654	0.3243	0.3048	0.3099	0.3225	0.454	0.477	53.79	3449	3601	-0.245598	0.097195	0.052043	-0.009385
MF143294	0.2816	0.2184	0.2347	0.2654	0.3245	0.3032	0.3112	0.3227	0.453	0.476	53.85	3450	3601	-0.245321	0.097195	0.047217	-0.014512
MF143295	0.2816	0.2182	0.2345	0.2657	0.3252	0.3032	0.3094	0.3237	0.453	0.475	53.76	3451	3601	-0.244238	0.097195	0.050551	-0.007039
MF143296	0.2807	0.2186	0.2353	0.2654	0.3221	0.3048	0.3122	0.3225	0.454	0.478	53.78	3448	3598	-0.245609	0.097276	0.052412	-0.012921
MF143297	0.2814	0.2184	0.235	0.2653	0.3244	0.3048	0.311	0.3219	0.454	0.477	53.88	3449	3601	-0.245682	0.097473	0.053203	-0.007247
MF143298	0.2816	0.218	0.2344	0.266	0.3262	0.3028	0.3081	0.3239	0.453	0.474	53.75	3449	3601	-0.243682	0.097195	0.052146	-0.012213
MF143299	0.2816	0.218	0.2344	0.2659	0.3253	0.302	0.3098	0.3241	0.453	0.474	53.81	3450	3600	-0.243833	0.097222	0.05185	-0.010762
MF143300	0.2816	0.2187	0.2343	0.2655	0.3254	0.3037	0.3088	0.3234	0.453	0.475	53.76	3449	3601	-0.243488	0.097195	0.051534	-0.014015
MF143301	0.2808	0.2181	0.2351	0.2659	0.3233	0.3026	0.3114	0.324	0.454	0.476	53.78	3450	3601	-0.243294	0.097195	0.051966	-0.010432
MF143302	0.2812	0.2182	0.235	0.2656	0.3234	0.3028	0.311	0.3242	0.453	0.476	53.96	3449	3601	-0.245987	0.097195	0.047894	-0.006062
MF143303	0.2812	0.2187	0.2348	0.2654	0.3239	0.3048	0.3103	0.3225	0.454	0.477	53.82	3449	3601	-0.245598	0.097195	0.051515	-0.009493
MF143304	0.2814	0.2182	0.2346	0.2658	0.3255	0.3028	0.3087	0.3239	0.453	0.474	53.7	3450	3601	-0.244599	0.097195	0.05302	-0.009341
MF143305	0.2808	0.2189	0.2352	0.2651	0.3221	0.3052	0.3128	0.3215	0.454	0.479	53.76	3451	3601	-0.243432	0.097195	0.054743	-0.012355
MF143306	0.2818	0.2184	0.234	0.2657	0.3275	0.3036	0.3063	0.3233	0.453	0.473	53.83	3449	3601	-0.243599	0.097473	0.046445	-0.013069
MF143307	0.2813	0.2189	0.2346	0.2653	0.324	0.3048	0.3106	0.3219	0.454	0.477	53.85	3450	3601	-0.243377	0.097195	0.048587	-0.009488
MF143308	0.2816	0.2179	0.2342	0.2663	0.3258	0.3027	0.3077	0.3248	0.452	0.473	53.69	3450	3601	-0.244849	0.097195	0.053505	-0.017264
MF143309	0.282	0.2177	0.2341	0.2662	0.3287	0.3009	0.3067	0.3244	0.452	0.471	53.76	3450	3601	-0.243321	0.097195	0.053067	-0.016041
MF143310	0.282	0.2176	0.2341	0.2663	0.3287	0.3005	0.3067	0.3247	0.452	0.471	53.76	3450	3601	-0.243321	0.097195	0.052842	-0.015669
MF143311	0.2816	0.2179	0.2343	0.2661	0.3259	0.302	0.3086	0.3252	0.453	0.473	53.85	3449	3601	-0.244376	0.097473	0.052754	-0.013388
MF143312	0.2817	0.2181	0.2346	0.2656	0.3253	0.3029	0.3098	0.3233	0.453	0.475	53.73	3450	3601	-0.246265	0.097195	0.046837	-0.012918
MF143313	0.2811	0.2188	0.2348	0.2654	0.3226	0.3046	0.3117	0.323	0.454	0.478	53.8	3449	3601	-0.246265	0.097195	0.046768	-0.01084
MF143314	0.2813	0.2188	0.2346	0.2653	0.3241	0.3047	0.3103	0.3228	0.454	0.477	53.89	3447	3600	-0.246028	0.097222	0.047728	-0.01138
MF143315	0.2817	0.2178	0.2341	0.2664	0.3258	0.3015	0.308	0.3264	0.452	0.472	53.81	3449	3601	-0.245904	0.097195	0.050747	-0.013502
MF143316	0.2817	0.218	0.2345	0.2657	0.326	0.302	0.309	0.3238	0.453	0.474	53.74	3448	3599	-0.244513	0.097249	0.047942	-0.013203
MF143317	0.2815	0.2185	0.2345	0.2656	0.3243	0.3034	0.3102	0.3239	0.453	0.476	53.84	3449	3601	-0.245654	0.097195	0.046459	-0.018675
MF143318	0.2818	0.2183	0.2344	0.2655	0.3269	0.3031	0.3084	0.3232	0.453	0.474	53.88	3449	3601	-0.245626	0.097473	0.047838	-0.010877
MF143319	0.282	0.2181	0.234	0.2659	0.3257	0.3023	0.3088	0.3255	0.452	0.473	53.81	3448	3600	-0.246306	0.097222	0.039146	-0.021749
MF143320	0.2815	0.2182	0.2345	0.2658	0.3248	0.3035	0.3102	0.3237	0.453	0.476	53.86	3449	3601	-0.245654	0.097473	0.052351	-0.01094
MF143321	0.281	0.2185	0.235	0.2655	0.3233	0.3029	0.311	0.3237	0.454	0.476	53.7	3449	3601	-0.245293	0.09664	0.050258	-0.012626
MF143322	0.2815	0.2185	0.2346	0.2655	0.325	0.3038	0.309	0.3236	0.453	0.475	53.78	3449	3601	-0.245682	0.097195	0.049329	-0.008565
MF143323	0.2815	0.2184	0.2346	0.2656	0.3245	0.3041	0.3095	0.3236	0.453	0.476	53.76	3450	3601	-0.244932	0.097195	0.047156	-0.019945
MF143324	0.2809	0.2187	0.2344	0.266	0.3233	0.3055	0.3085	0.3236	0.453	0.476	53.77	3449	3601	-0.243404	0.097473	0.042251	-0.017842
MF143325	0.2815	0.2175	0.235	0.266	0.3245	0.3009	0.3114	0.3247	0.453	0.474	53.78	3450	3601	-0.244599	0.097473	0.052362	-0.009062
MF143326	0.2811	0.219	0.2349	0.265	0.3233	0.3062	0.3112	0.3208	0.454	0.479	53.67	3451	3601	-0.241322	0.097195	0.049663	-0.017354
MF143327	0.2821	0.2176	0.2339	0.2664	0.3269	0.2998	0.3077	0.3274	0.452	0.471	53.83	3449	3601	-0.245598	0.097195	0.047365	-0.018873
MF143328	0.2805	0.2182	0.2353	0.2659	0.3208	0.3038	0.3132	0.3239	0.454	0.478	53.96	3449	3601	-0.245904	0.097195	0.050225	-0.007248
MF143329	0.2818	0.218	0.2345	0.2656	0.326	0.3026	0.309	0.3237	0.453	0.474	53.76	3450	3601	-0.245126	0.097195	0.04972	-0.011693
MF143330	0.2815	0.2171	0.2343	0.2671	0.3241	0.2991	0.3089	0.3295	0.452	0.471	53.72	3448	3600	-0.247444	0.097222	0.057732	-0.019915
MF143331	0.2815	0.2169	0.2342	0.2674	0.3236	0.2987	0.3089	0.3304	0.451	0.471	53.73	3449	3601	-0.246793	0.097195	0.056962	-0.022835
MF143332	0.281	0.2188	0.235	0.2652	0.3229	0.3056	0.3124	0.321	0.454	0.479	53.72	3451	3601	-0.241794	0.097195	0.049389	-0.012677
MF143333	0.2814	0.2177	0.2346	0.2664	0.3252	0.3005	0.3091	0.3264	0.452	0.472	53.75	3450	3601	-0.244432	0.097195	0.055277	-0.009834
MF143334	0.2822	0.2185	0.234	0.2653	0.3267	0.3038	0.3086	0.3229	0.453	0.475	53.85	3449	3601	-0.246737	0.097195	0.04125	-0.016752
MF143335	0.2812	0.2187	0.235	0.2652	0.3233	0.3045	0.312	0.3219	0.454	0.478	53.74	3451	3601	-0.242572	0.096918	0.050633	-0.011825
MF143336	0.2818	0.2184	0.2341	0.2656	0.3262	0.3028	0.308	0.3246	0.453	0.473	53.77	3449	3601	-0.245515	0.097195	0.051277	-0.013909
MF143337	0.2819	0.2182	0.2342	0.2656	0.3263	0.3021	0.3089	0.3246	0.453	0.473	53.93	3449	3601	-0.247043	0.097195	0.04427	-0.018325
MF143338	0.282	0.2186	0.2341	0.2653	0.3268	0.3033	0.3091	0.3228	0.453	0.475	53.98	3449	3601	-0.247154	0.097195	0.046415	-0.013856
MF143339	0.2821	0.218	0.2341	0.2657	0.3263	0.3014	0.3095	0.3249	0.452	0.473	53.93	3449	3601	-0.246848	0.097195	0.046672	-0.014757
MF143340	0.282	0.2182	0.2342	0.2656	0.327	0.302	0.3085	0.3241	0.453	0.473	53.89	3449	3601	-0.247209	0.097195	0.050014	-0.011416
MF143341	0.2822	0.2179	0.2337	0.2661	0.3265	0.3008	0.3082	0.3261	0.452	0.472	54.03	3448	3601	-0.245987	0.09664	0.044647	-0.017171
MF143342	0.2822	0.2178	0.2338	0.2661	0.3265	0.3008	0.3082	0.3261	0.452	0.472	54.06	3448	3601	-0.24607	0.09664	0.04567	-0.017788
MF143343	0.2822	0.2178	0.2338	0.2662	0.3265	0.3005	0.3082	0.3264	0.452	0.472	54	3448	3601	-0.24607	0.09664	0.045529	-0.017123
MF143344	0.2817	0.2183	0.2343	0.2656	0.3255	0.3024	0.3093	0.3246	0.453	0.474	53.94	3449	3601	-0.247043	0.097195	0.04442	-0.01732
MF143345	0.2818	0.2182	0.2342	0.2657	0.3259	0.3021	0.3089	0.3249	0.453	0.473	53.95	3449	3601	-0.247043	0.097195	0.043951	-0.016899
MF143346	0.2817	0.2184	0.2342	0.2657	0.326	0.3024	0.3086	0.3246	0.453	0.474	53.94	3448	3600	-0.244389	0.097222	0.044097	-0.017493
MF143347	0.2817	0.2183	0.2342	0.2657	0.3258	0.3023	0.3092	0.3245	0.453	0.474	53.96	3450	3601	-0.245015	0.097195	0.044777	-0.017893
MF143348	0.2817	0.2184	0.2343	0.2656	0.3259	0.3017	0.3092	0.3249	0.453	0.473	53.93	3449	3601	-0.249042	0.097195	0.043378	-0.017789
MF143349	0.2819	0.2181	0.2341	0.2658	0.3263	0.3024	0.3085	0.3246	0.453	0.473	53.95	3449	3601	-0.246598	0.097195	0.045729	-0.018688
MF143350	0.2817	0.2185	0.2342	0.2656	0.3255	0.3034	0.3089	0.3239	0.453	0.475	53.93	3449	3601	-0.24682	0.097195	0.046678	-0.015652
MF143351	0.2818	0.2183	0.2342	0.2656	0.3259	0.3024	0.3089	0.3246	0.453	0.474	53.95	3449	3601	-0.247043	0.097195	0.044177	-0.017273
MF143352	0.2818	0.2182	0.2342	0.2657	0.3259	0.3021	0.3089	0.3249	0.453	0.473	53.95	3449	3601	-0.247043	0.097195	0.0437	-0.018076
MF143353	0.2816	0.2183	0.2344	0.2656	0.3255	0.3024	0.3093	0.3246	0.453	0.474	53.97	3449	3601	-0.245987	0.096918	0.043437	-0.017024
MF143354	0.2818	0.2182	0.2342	0.2657	0.3259	0.3021	0.3089	0.3249	0.453	0.473	53.99	3449	3601	-0.247043	0.097195	0.043265	-0.018079
MF143355	0.2817	0.2184	0.2342	0.2656	0.3259	0.3023	0.3089	0.3245	0.453	0.474	53.94	3449	3601	-0.245571	0.097195	0.044962	-0.017184
MF143356	0.2817	0.2184	0.2342	0.2656	0.3255	0.3028	0.3089	0.3246	0.453	0.474	53.95	3449	3601	-0.247043	0.097195	0.0441	-0.017407
MF143357	0.2817	0.2184	0.2342	0.2656	0.3259	0.3028	0.3084	0.3246	0.453	0.474	53.95	3449	3601	-0.247126	0.097195	0.042976	-0.017006
MF143358	0.2819	0.2184	0.2341	0.2656	0.3263	0.3028	0.3085	0.3242	0.453	0.474	53.96	3449	3601	-0.247043	0.097195	0.044786	-0.016188
MF143359	0.2816	0.2183	0.2344	0.2656	0.3252	0.3024	0.3098	0.3246	0.453	0.474	53.96	3449	3601	-0.247043	0.097195	0.043979	-0.017649
MF143360	0.2816	0.2182	0.2345	0.2657	0.3252	0.3021	0.3096	0.3249	0.453	0.474	53.92	3449	3601	-0.246459	0.097195	0.043187	-0.019676
MF143361	0.2818	0.2183	0.2343	0.2656	0.3258	0.3025	0.3092	0.3244	0.453	0.474	53.95	3449	3601	-0.247126	0.097195	0.044049	-0.017143
MF143362	0.2816	0.2184	0.2342	0.2657	0.3252	0.3024	0.3089	0.3253	0.453	0.474	53.96	3449	3601	-0.247043	0.097195	0.042199	-0.021718
MF143363	0.2817	0.218	0.2343	0.2659	0.3259	0.3018	0.3085	0.3254	0.453	0.473	53.89	3448	3601	-0.245571	0.097195	0.044943	-0.016989
MF143364	0.2813	0.2183	0.2347	0.2657	0.3241	0.302	0.3106	0.3252	0.453	0.475	54	3449	3601	-0.247042	0.097195	0.045	-0.017236
MF143365	0.2818	0.2183	0.2343	0.2656	0.3258	0.3025	0.3092	0.3244	0.453	0.474	53.95	3449	3601	-0.247126	0.097195	0.044049	-0.017143
MF143366	0.2816	0.2184	0.2344	0.2656	0.3255	0.3021	0.3092	0.3249	0.453	0.474	53.97	3449	3601	-0.247653	0.096918	0.042785	-0.01865
MF143367	0.2818	0.2184	0.2341	0.2656	0.326	0.3031	0.3086	0.3242	0.453	0.474	53.94	3449	3601	-0.24732	0.097473	0.044747	-0.015341
MF143368	0.2817	0.2183	0.2344	0.2656	0.3258	0.3025	0.3091	0.3244	0.453	0.474	53.95	3449	3601	-0.247209	0.097195	0.044068	-0.01698
MF143369	0.2816	0.2183	0.2343	0.2657	0.3259	0.3016	0.3088	0.3252	0.453	0.473	53.97	3449	3601	-0.246598	0.097195	0.042967	-0.019117
MF143370	0.2816	0.2183	0.2344	0.2656	0.3249	0.3026	0.3095	0.3248	0.453	0.474	53.91	3449	3601	-0.247209	0.097195	0.045281	-0.017384
MF143371	0.2816	0.2184	0.2345	0.2655	0.3249	0.3029	0.3095	0.3244	0.453	0.475	53.92	3449	3601	-0.246737	0.096918	0.045125	-0.016544
MF143372	0.2816	0.2183	0.2345	0.2656	0.325	0.3021	0.3091	0.3253	0.453	0.474	53.91	3449	3601	-0.247042	0.097195	0.04597	-0.018145
MF143373	0.2819	0.2187	0.2339	0.2655	0.3259	0.3041	0.3077	0.3239	0.453	0.474	53.92	3449	3601	-0.247043	0.097195	0.044101	-0.017017
MF143374	0.2821	0.2187	0.2339	0.2654	0.3265	0.3034	0.3077	0.3239	0.453	0.474	53.96	3449	3600	-0.246	0.096944	0.047885	-0.014426
MF143375	0.2816	0.2188	0.2346	0.2651	0.3253	0.3035	0.3103	0.3226	0.454	0.476	54	3449	3601	-0.249097	0.096918	0.043242	-0.013521
MF143376	0.2816	0.2182	0.2344	0.2657	0.3252	0.3024	0.3098	0.3246	0.453	0.474	53.95	3449	3601	-0.24682	0.097195	0.044672	-0.016313
MF143377	0.2819	0.2187	0.2342	0.2652	0.326	0.3035	0.3092	0.323	0.453	0.475	53.97	3449	3601	-0.248764	0.096918	0.044498	-0.011829
MF143378	0.2818	0.2182	0.2342	0.2657	0.3265	0.3023	0.308	0.3245	0.453	0.473	54.01	3449	3601	-0.24757	0.097195	0.045399	-0.014518
MF143379	0.2819	0.2182	0.234	0.2658	0.326	0.3023	0.3086	0.3248	0.453	0.473	53.95	3449	3601	-0.24707	0.097195	0.043935	-0.017039
MF143380	0.2818	0.2184	0.2342	0.2656	0.3259	0.3028	0.3089	0.3242	0.453	0.474	53.95	3449	3601	-0.247043	0.097195	0.044091	-0.01713
MF143381	0.282	0.2181	0.234	0.2658	0.327	0.3016	0.3077	0.3252	0.452	0.472	53.98	3449	3601	-0.247209	0.097195	0.045611	-0.017494
MF143382	0.2819	0.2183	0.2342	0.2656	0.3263	0.3024	0.3085	0.3246	0.453	0.473	53.97	3449	3601	-0.24832	0.097195	0.044045	-0.017261
MF143383	0.2819	0.2183	0.2341	0.2656	0.3259	0.3017	0.3089	0.3253	0.453	0.473	53.95	3449	3601	-0.247043	0.097195	0.043094	-0.016674
MF143384	0.2819	0.2179	0.2341	0.266	0.3264	0.3011	0.3086	0.3259	0.452	0.472	53.92	3449	3601	-0.24732	0.097473	0.044413	-0.017236
MF143385	0.282	0.2184	0.2343	0.2653	0.3259	0.3038	0.309	0.3232	0.453	0.475	53.95	3449	3601	-0.248681	0.096918	0.042306	-0.018544
MF143386	0.2819	0.2185	0.2342	0.2654	0.3263	0.3031	0.3089	0.3236	0.453	0.474	53.92	3449	3601	-0.247043	0.097195	0.047944	-0.014651
MF143387	0.2819	0.2185	0.2342	0.2654	0.3263	0.3031	0.3089	0.3236	0.453	0.474	53.92	3449	3601	-0.247043	0.097195	0.047944	-0.014651
MF143388	0.2819	0.2183	0.2342	0.2656	0.3263	0.3024	0.3085	0.3246	0.453	0.473	53.97	3449	3601	-0.24832	0.097195	0.044045	-0.017261
MF143389	0.2816	0.2182	0.2344	0.2657	0.3252	0.3021	0.3098	0.3249	0.453	0.474	53.96	3449	3601	-0.247043	0.097195	0.042243	-0.020745
MF143390	0.2818	0.2183	0.2342	0.2656	0.3259	0.3021	0.3089	0.3249	0.453	0.473	53.96	3449	3601	-0.247043	0.097195	0.044432	-0.017818
MF143391	0.2816	0.2179	0.2344	0.266	0.3254	0.3011	0.3092	0.3259	0.453	0.473	53.97	3449	3601	-0.246182	0.097195	0.042988	-0.017392
MF143392	0.2817	0.218	0.2344	0.2658	0.3252	0.3023	0.3093	0.3251	0.453	0.474	54.08	3448	3601	-0.247542	0.097195	0.045856	-0.014174
MF143393	0.282	0.2182	0.2342	0.2656	0.3259	0.3026	0.3089	0.3245	0.453	0.474	53.89	3448	3600	-0.246333	0.0975	0.044853	-0.01942
MF143394	0.2817	0.2186	0.2342	0.2654	0.3258	0.3034	0.3092	0.3236	0.453	0.475	53.98	3448	3600	-0.248278	0.097222	0.048882	-0.012132
MF143395	0.2813	0.2186	0.2349	0.2653	0.3238	0.3028	0.3122	0.3232	0.454	0.476	53.91	3451	3601	-0.245765	0.097195	0.048612	-0.015126
MF143396	0.2817	0.2186	0.2342	0.2655	0.3257	0.3033	0.3091	0.3238	0.453	0.475	53.98	3449	3601	-0.247043	0.097195	0.048981	-0.012157
MF143397	0.2819	0.2183	0.2342	0.2656	0.3254	0.3021	0.3098	0.3246	0.453	0.474	53.97	3449	3601	-0.247848	0.096918	0.045872	-0.0161
MF143398	0.282	0.2186	0.2339	0.2655	0.3268	0.3037	0.3078	0.3234	0.453	0.474	53.94	3449	3601	-0.247043	0.097195	0.047796	-0.013148
MF143399	0.2816	0.2181	0.2345	0.2658	0.3248	0.3017	0.3102	0.3253	0.453	0.474	53.93	3449	3601	-0.247043	0.097195	0.044144	-0.016377
MF143400	0.2815	0.2189	0.2345	0.2652	0.3252	0.3036	0.3103	0.323	0.454	0.476	54.04	3450	3601	-0.246737	0.096918	0.044172	-0.015346
MF143401	0.2823	0.2178	0.2342	0.2657	0.3272	0.3014	0.3092	0.3242	0.452	0.473	53.87	3448	3600	-0.247361	0.097222	0.040098	-0.022514
MF143402	0.282	0.2181	0.2343	0.2656	0.3265	0.3029	0.3092	0.3233	0.453	0.474	54.02	3449	3601	-0.247043	0.097195	0.041836	-0.01894
MF143403	0.2818	0.2185	0.2341	0.2656	0.326	0.3033	0.3088	0.3238	0.453	0.474	53.94	3449	3601	-0.245598	0.097195	0.048452	-0.014353
MF143404	0.2819	0.2181	0.2343	0.2656	0.3263	0.3017	0.3093	0.3246	0.453	0.473	53.9	3449	3601	-0.247043	0.097195	0.049504	-0.013473
MF143405	0.2816	0.2184	0.2342	0.2657	0.3248	0.3028	0.3095	0.3249	0.453	0.474	54	3449	3601	-0.245932	0.097195	0.043398	-0.01615
MF143406	0.2818	0.2185	0.2346	0.2651	0.3267	0.3031	0.3094	0.3222	0.453	0.475	54.01	3449	3601	-0.248903	0.096918	0.044968	-0.012217
MF143407	0.2819	0.218	0.2341	0.2659	0.3263	0.3014	0.3085	0.3256	0.452	0.473	53.98	3449	3601	-0.247043	0.097195	0.042355	-0.01789
MF143408	0.2817	0.2187	0.2344	0.2652	0.3258	0.3041	0.3092	0.3225	0.453	0.476	53.98	3449	3601	-0.247209	0.097195	0.042314	-0.014688
MF143409	0.2819	0.2181	0.2341	0.2658	0.3263	0.3017	0.3085	0.3253	0.453	0.473	53.98	3449	3601	-0.247043	0.097195	0.042863	-0.018327
MF143410	0.2817	0.2189	0.2344	0.265	0.3255	0.3045	0.3099	0.3219	0.454	0.476	53.99	3448	3600	-0.248528	0.097222	0.042809	-0.014307
MF143411	0.2816	0.2189	0.2345	0.265	0.3254	0.3044	0.3098	0.3221	0.454	0.476	53.99	3449	3601	-0.247292	0.097195	0.042912	-0.014332
MF143412	0.2817	0.2185	0.2342	0.2656	0.3251	0.3035	0.3093	0.324	0.453	0.475	53.89	3447	3600	-0.247111	0.097222	0.050376	-0.013465
MF143413	0.2819	0.2181	0.2342	0.2657	0.3263	0.3017	0.3089	0.3249	0.453	0.473	54.01	3449	3601	-0.247043	0.097195	0.041537	-0.018241
MF143414	0.282	0.2177	0.2338	0.2664	0.3267	0.3003	0.3081	0.327	0.452	0.471	53.94	3446	3598	-0.24975	0.097276	0.041809	-0.021579
MF143415	0.2814	0.2183	0.2348	0.2656	0.3235	0.3018	0.3117	0.325	0.453	0.475	53.89	3449	3601	-0.248181	0.097195	0.043037	-0.018424
MF197741	0.2791	0.2213	0.2378	0.2619	0.3264	0.3054	0.3128	0.3128	0.459	0.482	54.16	3451	3600	-0.248972	0.096667	-0.032774	0.021177
MF197742	0.2779	0.2196	0.2379	0.2645	0.3227	0.3001	0.3156	0.3202	0.458	0.479	54.04	3452	3600	-0.24075	0.097222	-0.011212	0.011288
MF197743	0.2801	0.2177	0.2365	0.2657	0.3263	0.2959	0.3149	0.322	0.455	0.474	54.04	3455	3600	-0.247472	0.096667	-0.036347	0.011067
MF476106	0.2807	0.2147	0.2368	0.2678	0.3235	0.2875	0.3205	0.3317	0.452	0.47	53.46	3450	3600	-0.249583	0.0975	-0.004195	0.000361
MG011654	0.2781	0.2197	0.2394	0.2628	0.3185	0.3037	0.321	0.316	0.46	0.485	54.7	3451	3600	-0.243667	0.097222	-0.022254	0.013216
MG201919	0.2772	0.2202	0.2399	0.2628	0.3115	0.3064	0.328	0.3146	0.46	0.492	54.01	3447	3600	-0.256778	0.096944	-0.01738	0.006071
MG201920	0.2783	0.2179	0.2402	0.2635	0.3186	0.3021	0.3253	0.3144	0.458	0.487	54.18	3450	3600	-0.242639	0.097778	-0.040702	0.012776
MG201921	0.2765	0.2202	0.2405	0.2629	0.3084	0.3079	0.3317	0.313	0.461	0.496	54.02	3447	3600	-0.255139	0.096944	-0.017313	0.016194
MG201922	0.2814	0.2161	0.2368	0.2657	0.325	0.2918	0.3185	0.3269	0.453	0.472	53.33	3449	3600	-0.255611	0.096944	-0.007787	-0.005098
MG201923	0.2822	0.2157	0.2359	0.2662	0.3285	0.2925	0.3157	0.3255	0.452	0.471	53.46	3448	3600	-0.249333	0.0975	-0.010633	-0.003784
MG458304	0.2791	0.2203	0.2395	0.2611	0.3211	0.3067	0.3226	0.3094	0.46	0.489	53.75	3448	3600	-0.239528	0.096667	0.035232	0.039501
MG458307	0.2806	0.2212	0.2364	0.2618	0.3278	0.311	0.3133	0.3069	0.458	0.486	53.52	3453	3600	-0.248806	0.0975	-0.026509	0.024107
MG458308	0.279	0.2203	0.2366	0.2641	0.3222	0.3066	0.3121	0.3175	0.457	0.481	53.27	3453	3600	-0.266389	0.097778	-0.018594	0.026914
MG458309	0.2797	0.2207	0.2366	0.263	0.3284	0.3045	0.3091	0.3157	0.458	0.478	53.35	3451	3600	-0.247361	0.096944	-0.033584	0.032462
MG458310	0.2789	0.2213	0.2374	0.2624	0.3257	0.3062	0.3131	0.3133	0.459	0.482	54.38	3454	3600	-0.250333	0.097222	-0.02423	0.039267
MG458311	0.2793	0.2183	0.2375	0.2648	0.3249	0.2991	0.3147	0.3201	0.456	0.477	54.11	3455	3600	-0.244861	0.096944	-0.019938	0.024296
MG458312	0.2802	0.2189	0.2368	0.2642	0.3256	0.301	0.3099	0.3207	0.456	0.476	53.97	3453	3600	-0.250611	0.096667	-0.012462	0.024395
MG458313	0.2816	0.2192	0.2356	0.2636	0.3286	0.3024	0.3091	0.318	0.455	0.476	53.5	3455	3600	-0.235833	0.096111	-0.057587	-0.045223
MG458315	0.2793	0.2221	0.2365	0.262	0.3274	0.3081	0.3113	0.3112	0.459	0.482	54.24	3456	3600	-0.244222	0.096944	-0.005318	0.048783
MG458316	0.2803	0.2208	0.2361	0.2629	0.3303	0.3053	0.3106	0.3128	0.457	0.479	54.39	3455	3600	-0.241889	0.097222	-0.008684	0.049686
MG458317	0.2794	0.222	0.2365	0.262	0.3277	0.3083	0.3106	0.3114	0.459	0.482	54.27	3454	3600	-0.245472	0.096944	-0.005146	0.048651
MG458318	0.2813	0.2231	0.2363	0.2593	0.3342	0.3134	0.311	0.3009	0.46	0.486	54.15	3452	3600	-0.247305	0.096944	-0.019926	0.065224
MG458319	0.2786	0.2227	0.2369	0.2618	0.3224	0.3123	0.3138	0.3092	0.46	0.488	54.43	3455	3600	-0.257306	0.096944	-0.01718	0.046246
MG458320	0.2785	0.2183	0.2388	0.2644	0.3211	0.298	0.3191	0.3208	0.458	0.479	54.7	3454	3600	-0.244222	0.096944	-0.026094	0.014911
MG562518	0.2808	0.2183	0.235	0.2658	0.3218	0.3025	0.3121	0.3254	0.454	0.476	53.65	3448	3601	-0.246904	0.097195	0.052749	-0.015401
MG562519	0.2817	0.2182	0.2344	0.2656	0.3254	0.3022	0.3099	0.3247	0.453	0.474	53.96	3449	3601	-0.245487	0.097195	0.047126	-0.017717
MG562520	0.2806	0.2182	0.2351	0.266	0.3214	0.3022	0.3121	0.3261	0.454	0.476	53.6	3448	3601	-0.246209	0.097195	0.054434	-0.016064
MG562521	0.2814	0.2181	0.2344	0.2661	0.3233	0.3018	0.3107	0.3264	0.453	0.474	53.74	3449	3601	-0.247737	0.097195	0.049445	-0.018734
MG562522	0.2812	0.2183	0.2347	0.2658	0.3229	0.3028	0.3113	0.3253	0.453	0.476	53.85	3449	3601	-0.246404	0.097473	0.048562	-0.013037
MG562523	0.2817	0.2183	0.2341	0.2658	0.3259	0.3023	0.3085	0.3248	0.453	0.473	53.8	3449	3601	-0.245404	0.097473	0.049021	-0.018146
MG562524	0.282	0.2183	0.2341	0.2656	0.3264	0.3025	0.3082	0.3247	0.453	0.473	53.91	3448	3600	-0.246667	0.097222	0.04729	-0.019249
MG562525	0.2816	0.2185	0.2342	0.2656	0.3249	0.3032	0.3089	0.3247	0.453	0.474	53.95	3449	3601	-0.245876	0.097195	0.044741	-0.020986
MG562526	0.2815	0.2185	0.2346	0.2655	0.3244	0.3033	0.3102	0.3238	0.453	0.476	53.96	3449	3601	-0.248376	0.097195	0.048095	-0.014755
MG562527	0.2821	0.2185	0.2338	0.2656	0.3268	0.3032	0.3078	0.3244	0.453	0.473	53.83	3449	3601	-0.245682	0.097195	0.046266	-0.019813
MG562528	0.2823	0.2185	0.234	0.2652	0.3273	0.304	0.3079	0.3228	0.453	0.474	53.87	3447	3599	-0.245596	0.097249	0.044389	-0.014457
MG562529	0.2821	0.2178	0.2344	0.2658	0.3263	0.3009	0.3093	0.3251	0.453	0.473	53.78	3447	3600	-0.248028	0.097222	0.04724	-0.017995
MG562530	0.2818	0.2182	0.2343	0.2656	0.3252	0.3028	0.3098	0.3242	0.453	0.475	53.82	3449	3601	-0.246848	0.097195	0.045749	-0.018861
MG562531	0.282	0.218	0.234	0.2659	0.326	0.3022	0.3086	0.325	0.452	0.473	53.86	3448	3601	-0.247681	0.097195	0.042437	-0.017993
MG562532	0.2823	0.2178	0.2339	0.2659	0.327	0.3006	0.3088	0.3255	0.452	0.472	53.76	3449	3601	-0.24632	0.097195	0.047259	-0.019604
MG562533	0.282	0.2184	0.234	0.2656	0.3262	0.3035	0.3092	0.3237	0.453	0.475	53.93	3449	3601	-0.246654	0.097473	0.046541	-0.014397
MG562534	0.2822	0.2187	0.2339	0.2653	0.3272	0.3042	0.3074	0.323	0.453	0.474	53.95	3448	3600	-0.246778	0.097222	0.045314	-0.014717
MG562535	0.282	0.2174	0.2342	0.2664	0.3258	0.3002	0.3088	0.3272	0.452	0.472	53.82	3449	3601	-0.249542	0.097195	0.044605	-0.018966
MG562536	0.2818	0.2181	0.2342	0.2658	0.3253	0.3015	0.3093	0.3257	0.453	0.473	53.8	3448	3601	-0.248459	0.097195	0.050381	-0.016465
MG562537	0.2812	0.2185	0.235	0.2654	0.3231	0.3028	0.3117	0.3242	0.454	0.476	53.85	3449	3601	-0.245015	0.09664	0.050008	-0.017571
MG562538	0.2821	0.2177	0.2339	0.2663	0.3264	0.3015	0.3082	0.3257	0.452	0.472	53.84	3448	3601	-0.247681	0.097195	0.043978	-0.019078
MG562539	0.2818	0.2178	0.2342	0.2662	0.3253	0.3005	0.3093	0.3267	0.452	0.472	53.8	3448	3601	-0.248459	0.097195	0.048916	-0.019797
MG562540	0.2808	0.219	0.2345	0.2656	0.3216	0.3055	0.31	0.3242	0.454	0.477	53.86	3449	3601	-0.247209	0.097195	0.045655	-0.014229
MG562541	0.281	0.2187	0.2344	0.2659	0.3225	0.3042	0.3093	0.3254	0.453	0.476	53.82	3448	3600	-0.247778	0.097222	0.044756	-0.015451
MG562542	0.2811	0.2188	0.2343	0.2658	0.3228	0.3045	0.3092	0.3249	0.453	0.476	53.84	3449	3601	-0.247209	0.097195	0.044569	-0.016313
MG562543	0.282	0.2178	0.234	0.2662	0.3273	0.3016	0.3077	0.3252	0.452	0.472	53.8	3450	3601	-0.24346	0.097195	0.04281	-0.018808
MG562544	0.2814	0.2179	0.2346	0.266	0.3239	0.3027	0.3104	0.3249	0.453	0.475	54	3446	3600	-0.246972	0.097222	0.044811	-0.013686
MG562545	0.2817	0.2195	0.2341	0.2646	0.325	0.3063	0.3096	0.3216	0.454	0.477	53.93	3449	3601	-0.246654	0.097473	0.045955	-0.013852
MG562546	0.2823	0.2177	0.2336	0.2665	0.3268	0.3005	0.3071	0.3274	0.452	0.471	53.75	3448	3601	-0.247598	0.097195	0.043288	-0.018115
MG562547	0.2821	0.2176	0.2337	0.2666	0.327	0.3009	0.306	0.3272	0.452	0.471	53.86	3447	3601	-0.245126	0.096918	0.042619	-0.025921
MG562548	0.2816	0.2192	0.2344	0.2648	0.3243	0.3059	0.3104	0.322	0.454	0.478	53.91	3449	3601	-0.247709	0.097473	0.045256	-0.014591
MG562549	0.2818	0.218	0.2339	0.2662	0.3259	0.3029	0.3077	0.3254	0.452	0.473	53.75	3447	3601	-0.249514	0.097195	0.039284	-0.028402
MG562550	0.2821	0.219	0.2342	0.2647	0.3267	0.3043	0.3089	0.322	0.453	0.475	53.8	3450	3601	-0.249014	0.096918	0.047323	-0.014182
MG562551	0.2822	0.219	0.2337	0.2651	0.3273	0.305	0.3073	0.3221	0.453	0.475	53.97	3450	3601	-0.246098	0.097195	0.043389	-0.013491
MG562552	0.2815	0.2188	0.2344	0.2653	0.3241	0.3034	0.3114	0.3236	0.454	0.476	54.03	3449	3600	-0.245195	0.0975	0.04431	-0.016411
MG562553	0.281	0.219	0.2349	0.2652	0.3236	0.3039	0.3114	0.323	0.454	0.477	54.01	3450	3601	-0.244543	0.097473	0.043197	-0.016097
MG562554	0.2823	0.2185	0.2337	0.2655	0.327	0.3039	0.3073	0.3237	0.453	0.474	53.85	3449	3601	-0.246654	0.097195	0.04705	-0.012614
MG562555	0.2822	0.2187	0.2338	0.2653	0.3269	0.3034	0.3077	0.3236	0.453	0.474	53.95	3449	3601	-0.246681	0.096918	0.048221	-0.015376
MG562556	0.282	0.2187	0.234	0.2653	0.3265	0.3034	0.308	0.3236	0.453	0.474	53.95	3449	3601	-0.246765	0.096918	0.048324	-0.015589
MG562557	0.2819	0.2187	0.234	0.2654	0.3263	0.3031	0.3081	0.3242	0.453	0.474	53.99	3449	3601	-0.249208	0.097195	0.049368	-0.014773
MG562558	0.282	0.2185	0.2342	0.2653	0.3267	0.3034	0.3088	0.3232	0.453	0.474	53.94	3446	3598	-0.248999	0.097276	0.048356	-0.014093
MG562559	0.2818	0.2187	0.234	0.2655	0.3255	0.3038	0.3081	0.3242	0.453	0.474	53.88	3449	3601	-0.247043	0.097195	0.045482	-0.018896
MG562560	0.2818	0.2189	0.2341	0.2652	0.3255	0.3045	0.3085	0.3232	0.453	0.475	53.89	3449	3601	-0.247043	0.097195	0.04511	-0.019002
MG562561	0.2819	0.2185	0.2341	0.2655	0.3267	0.3028	0.3085	0.3239	0.453	0.474	53.91	3449	3601	-0.247931	0.097473	0.04878	-0.01545
MG562562	0.2816	0.2186	0.2345	0.2653	0.3255	0.3042	0.3088	0.323	0.453	0.475	53.88	3448	3601	-0.246681	0.097195	0.044116	-0.016066
MG562563	0.2818	0.2191	0.2342	0.2648	0.3262	0.3051	0.3088	0.3215	0.454	0.476	53.93	3449	3601	-0.248847	0.096918	0.042283	-0.011392
MG562564	0.2813	0.2186	0.2345	0.2656	0.3239	0.3029	0.3102	0.3247	0.453	0.475	53.88	3450	3601	-0.24546	0.097195	0.047944	-0.019556
MG562565	0.2814	0.2184	0.2347	0.2656	0.324	0.3024	0.311	0.3246	0.453	0.475	53.89	3449	3601	-0.247043	0.097195	0.04575	-0.017958
MG562566	0.2816	0.2187	0.2343	0.2655	0.3248	0.3034	0.3093	0.3242	0.453	0.475	53.86	3449	3601	-0.247043	0.097195	0.047125	-0.01845
MG562567	0.2819	0.2188	0.2342	0.2651	0.3263	0.303	0.309	0.3231	0.453	0.474	53.98	3450	3601	-0.249292	0.09664	0.042082	-0.012514
MG562568	0.2819	0.2186	0.2343	0.2652	0.3267	0.3031	0.3088	0.3232	0.453	0.474	53.91	3449	3601	-0.247126	0.097195	0.045785	-0.01589
MG562569	0.282	0.2182	0.2337	0.266	0.327	0.3025	0.3069	0.3249	0.452	0.472	53.83	3450	3601	-0.247043	0.097195	0.040831	-0.02194
MG562570	0.2819	0.2186	0.2343	0.2653	0.3262	0.3029	0.3088	0.3237	0.453	0.474	53.98	3448	3600	-0.248528	0.096667	0.042572	-0.011475
MG562571	0.2822	0.2188	0.2339	0.2651	0.328	0.3032	0.307	0.323	0.453	0.473	53.94	3450	3601	-0.24807	0.096918	0.045257	-0.014518
MG562572	0.2817	0.2183	0.2344	0.2656	0.3258	0.3031	0.3088	0.3239	0.453	0.474	53.91	3449	3601	-0.24596	0.097195	0.045636	-0.018033
MG562573	0.282	0.2184	0.2341	0.2655	0.3267	0.3027	0.3081	0.3241	0.453	0.473	53.84	3449	3601	-0.246265	0.097195	0.03963	-0.020634
MG562574	0.2819	0.2186	0.2341	0.2654	0.3263	0.3031	0.3084	0.3239	0.453	0.474	53.94	3449	3601	-0.248487	0.097195	0.047364	-0.01576
MG562575	0.2816	0.2184	0.2344	0.2656	0.3254	0.3028	0.31	0.3239	0.453	0.475	53.93	3448	3600	-0.246361	0.097222	0.045733	-0.017687
MG562576	0.2818	0.2186	0.2343	0.2653	0.3257	0.3029	0.3092	0.3237	0.453	0.474	53.96	3448	3599	-0.246902	0.096694	0.043127	-0.010241
MG562577	0.2818	0.2185	0.2341	0.2656	0.3262	0.3032	0.3085	0.3237	0.453	0.474	53.87	3450	3601	-0.246487	0.097195	0.047975	-0.016867
MG562578	0.2811	0.2185	0.2348	0.2656	0.3236	0.303	0.3103	0.3241	0.454	0.476	53.54	3448	3601	-0.246015	0.096918	0.050637	-0.013831
MG562579	0.2809	0.218	0.2355	0.2656	0.3228	0.3028	0.3136	0.3229	0.454	0.478	53.97	3449	3601	-0.24607	0.097195	0.044754	-0.018296
MG562580	0.2813	0.2182	0.2345	0.266	0.3235	0.3019	0.3099	0.3262	0.453	0.474	53.68	3448	3601	-0.248153	0.096918	0.049095	-0.013444
MG562581	0.2809	0.2183	0.235	0.2658	0.3233	0.3023	0.3107	0.3248	0.454	0.475	53.58	3448	3601	-0.244876	0.096918	0.051217	-0.014838
MG562582	0.2812	0.2189	0.2343	0.2656	0.3231	0.3045	0.3092	0.3246	0.453	0.476	53.88	3449	3601	-0.247209	0.097195	0.045858	-0.01509
MG562583	0.2813	0.2181	0.2347	0.2659	0.3241	0.3021	0.3096	0.3253	0.453	0.474	53.53	3447	3601	-0.246543	0.096918	0.049911	-0.015884
MG562584	0.2814	0.2185	0.2347	0.2655	0.3242	0.3033	0.3106	0.3238	0.453	0.476	53.86	3450	3601	-0.245154	0.097195	0.048005	-0.01666
MG562585	0.2817	0.2189	0.234	0.2654	0.3263	0.3048	0.3069	0.3232	0.453	0.474	53.89	3448	3601	-0.245765	0.097195	0.045373	-0.01673
MG562586	0.2814	0.2186	0.2348	0.2653	0.3243	0.3027	0.3114	0.3238	0.454	0.476	53.91	3450	3601	-0.245182	0.097195	0.046539	-0.01695
MG562587	0.282	0.2186	0.2342	0.2652	0.3264	0.3027	0.3088	0.3234	0.453	0.474	53.97	3449	3601	-0.248625	0.09664	0.043086	-0.010244
MG562588	0.2823	0.2184	0.2337	0.2656	0.3278	0.3031	0.3067	0.3239	0.452	0.473	53.92	3449	3601	-0.247848	0.097195	0.047067	-0.016024
MG562589	0.2814	0.2181	0.2346	0.2659	0.3245	0.3021	0.3092	0.3253	0.453	0.474	53.52	3447	3601	-0.246543	0.096918	0.048557	-0.016539
MG562590	0.2812	0.219	0.2343	0.2656	0.3231	0.3048	0.3092	0.3242	0.454	0.476	53.88	3449	3601	-0.247209	0.097195	0.045554	-0.015219
MG562591	0.2809	0.2183	0.235	0.2658	0.3229	0.3023	0.3112	0.3248	0.454	0.476	53.56	3448	3601	-0.246015	0.096918	0.050654	-0.015248
MG562592	0.281	0.2183	0.2349	0.2658	0.3233	0.3023	0.3107	0.3248	0.453	0.475	53.56	3448	3601	-0.246015	0.096918	0.051141	-0.015282
MG562593	0.2818	0.2186	0.2344	0.2652	0.326	0.3027	0.3091	0.3234	0.453	0.474	53.95	3449	3601	-0.248709	0.09664	0.042938	-0.011162
MG562594	0.281	0.2178	0.2348	0.2664	0.3228	0.3008	0.3107	0.3271	0.453	0.474	53.62	3448	3601	-0.24832	0.096918	0.047679	-0.014713
MG562595	0.2821	0.2182	0.2342	0.2656	0.3267	0.3017	0.3095	0.3242	0.453	0.473	53.91	3449	3600	-0.246056	0.097222	0.046584	-0.015991
MG562596	0.2798	0.2183	0.2358	0.2661	0.3184	0.3014	0.3157	0.327	0.454	0.478	53.8	3448	3601	-0.246543	0.097195	0.055111	-0.010677
MG562597	0.28	0.2182	0.2356	0.2662	0.3191	0.301	0.3149	0.3273	0.454	0.477	53.77	3448	3601	-0.246543	0.097195	0.052082	-0.011218
MG562598	0.2819	0.2184	0.2338	0.2658	0.3258	0.3028	0.3088	0.3246	0.453	0.474	53.86	3450	3601	-0.246404	0.096918	0.044528	-0.016524
MG562599	0.2817	0.2182	0.2342	0.2658	0.3246	0.3033	0.3097	0.3245	0.453	0.475	53.93	3447	3601	-0.248014	0.097195	0.044816	-0.016562
MG562600	0.2812	0.2182	0.2346	0.266	0.3235	0.3019	0.3099	0.3262	0.453	0.474	53.68	3448	3601	-0.248153	0.096918	0.048954	-0.013633
MG562601	0.2815	0.218	0.2346	0.2659	0.3245	0.3018	0.3092	0.3257	0.453	0.474	53.5	3447	3601	-0.248681	0.096918	0.049501	-0.016236
MG562602	0.2815	0.2183	0.2345	0.2657	0.3245	0.3027	0.3095	0.3248	0.453	0.474	53.88	3450	3601	-0.245432	0.097195	0.046454	-0.016426
MG562603	0.2812	0.2184	0.2348	0.2656	0.3233	0.3021	0.3114	0.3253	0.453	0.475	53.87	3449	3601	-0.247043	0.097195	0.044945	-0.018527
MG562604	0.2819	0.2178	0.2341	0.2662	0.3269	0.3016	0.308	0.3252	0.452	0.472	53.8	3450	3601	-0.246182	0.097195	0.042909	-0.018683
MG562605	0.2816	0.2188	0.2345	0.2651	0.3243	0.303	0.3114	0.3234	0.454	0.476	53.94	3450	3601	-0.249208	0.097195	0.048416	-0.015374
MG562606	0.2818	0.2178	0.234	0.2664	0.3268	0.3019	0.3079	0.325	0.452	0.473	53.79	3451	3601	-0.244988	0.097195	0.043698	-0.016997
MG562607	0.2818	0.2178	0.2343	0.266	0.3254	0.3026	0.3096	0.3245	0.453	0.474	54.03	3447	3601	-0.247653	0.097195	0.047836	-0.013887
MG562608	0.2816	0.2186	0.2348	0.2651	0.3247	0.3023	0.3118	0.3234	0.454	0.476	53.94	3450	3601	-0.24632	0.097195	0.046085	-0.016586
MG562609	0.2813	0.2186	0.2348	0.2654	0.3236	0.3028	0.3114	0.3242	0.454	0.476	53.86	3449	3601	-0.247043	0.097195	0.044869	-0.017752
MG562610	0.2812	0.2178	0.2346	0.2665	0.3238	0.3006	0.3092	0.3275	0.453	0.473	53.64	3448	3601	-0.247487	0.096918	0.048734	-0.018378
MH267792	0.2791	0.2179	0.2374	0.2655	0.3261	0.2948	0.314	0.3233	0.456	0.473	53.82	3452	3600	-0.242111	0.096667	-0.033542	0.005371
MH514968	0.2838	0.2193	0.2364	0.2605	0.3405	0.3017	0.3108	0.3068	0.456	0.476	54.52	3448	3600	-0.249361	0.096111	-0.006474	0.008334
MH514969	0.2828	0.2198	0.2371	0.2603	0.3382	0.3028	0.3125	0.3059	0.457	0.479	54.63	3448	3600	-0.243556	0.096111	-0.011528	0.010634
MH514970	0.284	0.22	0.2355	0.2606	0.3411	0.3034	0.3066	0.3078	0.456	0.475	54.48	3448	3600	-0.250306	0.096111	-0.006474	0.006334
MH514971	0.2837	0.2194	0.2363	0.2606	0.34	0.3019	0.31	0.3074	0.456	0.476	54.7	3448	3600	-0.247778	0.095556	-0.004172	0.001871
MH514972	0.284	0.2197	0.2363	0.26	0.3411	0.303	0.3077	0.3064	0.456	0.475	54.58	3447	3600	-0.252139	0.095	-0.005334	0.000271
MH514973	0.2833	0.2198	0.2363	0.2606	0.3417	0.3008	0.3075	0.3083	0.457	0.474	54.59	3444	3600	-0.253444	0.096667	0.002722	0.001984
MH514974	0.2838	0.2194	0.2363	0.2605	0.3412	0.3018	0.3093	0.3069	0.456	0.475	54.4	3448	3600	-0.246639	0.096111	-0.00353	0.004147
MH514975	0.2834	0.2192	0.2365	0.2608	0.3402	0.3008	0.3099	0.308	0.456	0.475	54.55	3448	3600	-0.247389	0.095833	-0.003303	0.003169
MH514976	0.2842	0.2193	0.236	0.2605	0.342	0.302	0.3092	0.3064	0.456	0.475	54.49	3449	3600	-0.250472	0.095833	-0.004678	0.003551
MH514977	0.2833	0.2193	0.2365	0.2608	0.3406	0.3032	0.3096	0.3059	0.456	0.477	54.4	3449	3600	-0.242056	0.096111	-0.009078	0.005169
MH514978	0.2826	0.2202	0.2374	0.2597	0.3377	0.3041	0.3114	0.3051	0.458	0.479	54.62	3448	3600	-0.247945	0.095278	-0.006838	0.005693
MH514979	0.2836	0.2195	0.2363	0.2606	0.3391	0.3026	0.3115	0.307	0.456	0.477	54.57	3449	3600	-0.250972	0.096667	-0.005433	0.001697
MH514980	0.2838	0.2194	0.2365	0.2603	0.3406	0.3025	0.3092	0.3066	0.456	0.476	54.47	3449	3600	-0.246389	0.094722	-0.004802	0.00664
MH514981	0.2833	0.2195	0.237	0.2602	0.3397	0.3028	0.3097	0.3058	0.457	0.477	54.64	3447	3600	-0.246695	0.095278	-0.003197	0.005401
MH514982	0.2838	0.2194	0.2367	0.2601	0.3409	0.3025	0.3102	0.3052	0.457	0.477	54.33	3448	3600	-0.248778	0.096111	-0.007465	0.004838
MH514983	0.2836	0.2199	0.2362	0.2604	0.3404	0.3026	0.3092	0.3067	0.457	0.476	54.33	3449	3600	-0.248833	0.096111	-0.01196	-0.000533
MH514984	0.2833	0.219	0.2365	0.2611	0.3401	0.3006	0.3089	0.3091	0.456	0.474	54.57	3449	3600	-0.249917	0.095833	-0.000557	-0.000453
MH514985	0.2839	0.2202	0.236	0.26	0.3402	0.3034	0.3085	0.3062	0.457	0.476	54.42	3449	3600	-0.248833	0.095278	-0.009452	0.001669
MH671332	0.2779	0.2195	0.238	0.2646	0.3159	0.3096	0.3183	0.3147	0.458	0.488	54.02	3448	3599	-0.244457	0.097249	0.005415	-0.01077
MK111075	0.2833	0.2213	0.2331	0.2623	0.3431	0.3074	0.2954	0.3101	0.455	0.471	53.5	3456	3600	-0.241556	0.096389	-0.041316	0.025551
MK540658	0.2812	0.2183	0.2348	0.2657	0.3238	0.3032	0.3109	0.3237	0.453	0.476	53.81	3450	3601	-0.244293	0.097195	0.0512	-0.011935
MK540659	0.2814	0.2184	0.2345	0.2657	0.3244	0.3024	0.3102	0.3249	0.453	0.475	53.88	3449	3601	-0.246709	0.097195	0.048507	-0.018713
MK540660	0.2814	0.2185	0.2346	0.2656	0.324	0.3031	0.3106	0.3242	0.453	0.476	53.86	3449	3601	-0.24682	0.097195	0.047565	-0.018942
MK540661	0.2815	0.2184	0.2345	0.2656	0.3244	0.3028	0.3102	0.3246	0.453	0.475	53.88	3449	3601	-0.24682	0.097195	0.047823	-0.018232
MK540662	0.2814	0.2186	0.2346	0.2655	0.324	0.3034	0.3106	0.3239	0.453	0.476	53.86	3449	3601	-0.24682	0.097195	0.047353	-0.017052
MK540663	0.2816	0.2181	0.2344	0.2658	0.3245	0.3018	0.3099	0.3257	0.453	0.474	53.88	3448	3600	-0.24675	0.097222	0.047392	-0.018318
MK540664	0.2812	0.2185	0.2348	0.2656	0.3238	0.3036	0.3109	0.3233	0.454	0.476	53.81	3450	3601	-0.244293	0.097195	0.051003	-0.012413
MK540665	0.2816	0.2182	0.2345	0.2657	0.3244	0.3017	0.3102	0.3256	0.453	0.474	53.87	3449	3601	-0.246793	0.097195	0.04756	-0.01871
MK540666	0.2815	0.2182	0.2346	0.2657	0.324	0.3021	0.3106	0.3253	0.453	0.475	53.87	3449	3601	-0.246793	0.097195	0.04814	-0.018587
MK540667	0.2815	0.2184	0.2346	0.2656	0.3244	0.3024	0.3106	0.3246	0.453	0.475	53.87	3449	3601	-0.247043	0.097195	0.046973	-0.017127
MK540668	0.2815	0.2183	0.2345	0.2657	0.3244	0.3028	0.3102	0.3246	0.453	0.475	53.89	3449	3601	-0.245321	0.097195	0.049218	-0.018697
MK540669	0.2813	0.2181	0.2347	0.2659	0.3242	0.3029	0.3105	0.324	0.453	0.475	53.78	3450	3601	-0.243627	0.097195	0.051013	-0.012877
MK540670	0.2809	0.2183	0.2352	0.2656	0.3229	0.3032	0.3124	0.323	0.454	0.477	53.85	3450	3601	-0.243432	0.097195	0.053272	-0.011664
MK540671	0.2818	0.2183	0.2342	0.2656	0.3259	0.3024	0.3089	0.3246	0.453	0.474	53.9	3449	3601	-0.24682	0.097195	0.047178	-0.019
MK540672	0.2813	0.2187	0.2346	0.2655	0.3239	0.304	0.3105	0.3231	0.454	0.476	53.87	3449	3601	-0.245765	0.097195	0.049957	-0.012231
MK540673	0.2811	0.2184	0.2349	0.2656	0.3234	0.3032	0.3113	0.3237	0.454	0.476	53.8	3450	3601	-0.244293	0.097195	0.051233	-0.013286
MK540674	0.2812	0.2182	0.2347	0.2659	0.3239	0.3028	0.31	0.3249	0.453	0.475	53.89	3449	3601	-0.244821	0.097195	0.049926	-0.010656
MK540675	0.2812	0.2188	0.2347	0.2654	0.3235	0.304	0.3109	0.3231	0.454	0.477	53.85	3449	3601	-0.245765	0.097195	0.0508	-0.012291
MK540676	0.2809	0.2184	0.235	0.2656	0.323	0.3033	0.3113	0.3238	0.454	0.476	53.77	3449	3601	-0.243349	0.096918	0.051762	-0.011779
MK540677	0.2814	0.2186	0.2346	0.2655	0.3243	0.3038	0.3105	0.3232	0.453	0.476	53.85	3449	3601	-0.244349	0.097195	0.050295	-0.011804
MK540678	0.2816	0.2181	0.2345	0.2658	0.324	0.3017	0.3106	0.3256	0.453	0.474	53.87	3449	3601	-0.247487	0.097195	0.047464	-0.019228
MK540679	0.2815	0.2181	0.2345	0.2659	0.3245	0.3021	0.3102	0.3253	0.453	0.474	53.86	3449	3601	-0.247653	0.097195	0.049301	-0.020493
MK540680	0.2817	0.2183	0.2342	0.2657	0.325	0.3025	0.3095	0.325	0.453	0.474	53.96	3449	3601	-0.246626	0.097195	0.046617	-0.020149
MK540681	0.2814	0.2182	0.2346	0.2658	0.3236	0.3031	0.3111	0.3242	0.453	0.476	53.75	3449	3601	-0.245071	0.097195	0.052493	-0.011342
MK540682	0.2817	0.2183	0.2343	0.2656	0.3255	0.3024	0.3093	0.3246	0.453	0.474	53.93	3449	3601	-0.24682	0.097195	0.046204	-0.0214
MK540683	0.2815	0.2182	0.2346	0.2657	0.3247	0.302	0.3106	0.3245	0.453	0.475	53.81	3449	3601	-0.24396	0.097195	0.05046	-0.011013
MK540684	0.2814	0.2184	0.2345	0.2657	0.3243	0.3034	0.3096	0.3242	0.453	0.475	53.86	3449	3601	-0.245515	0.097195	0.050116	-0.012016
MK540685	0.2814	0.2185	0.2346	0.2656	0.3243	0.3027	0.3106	0.3241	0.453	0.475	53.81	3449	3601	-0.24396	0.097195	0.051487	-0.011258
MK540686	0.2814	0.2184	0.2345	0.2657	0.3244	0.3026	0.3103	0.3244	0.453	0.475	53.8	3449	3601	-0.243877	0.097195	0.05124	-0.010192
MK540687	0.2813	0.2182	0.2348	0.2657	0.3238	0.3024	0.3114	0.3246	0.453	0.476	53.85	3449	3601	-0.247653	0.097195	0.04833	-0.020997
MK540688	0.2816	0.2181	0.2345	0.2657	0.3244	0.3024	0.3103	0.3249	0.453	0.475	53.82	3449	3601	-0.245348	0.097195	0.050859	-0.019373
MK540689	0.2816	0.2181	0.2345	0.2658	0.3249	0.3025	0.3096	0.3243	0.453	0.474	53.79	3450	3601	-0.24446	0.097195	0.05352	-0.012132
MK540690	0.2815	0.2185	0.2346	0.2655	0.3244	0.3033	0.3102	0.3238	0.453	0.476	53.96	3449	3601	-0.248376	0.097195	0.048095	-0.014755
MK540691	0.2816	0.2185	0.2346	0.2653	0.3252	0.3031	0.3106	0.3232	0.453	0.476	53.98	3449	3601	-0.24682	0.097195	0.048157	-0.017195
MK540692	0.2822	0.2179	0.2339	0.2659	0.3269	0.3025	0.308	0.3244	0.452	0.473	54.08	3449	3601	-0.245737	0.097473	0.043054	-0.021126
MK540693	0.2821	0.2181	0.2341	0.2656	0.3257	0.3034	0.3099	0.3232	0.453	0.475	53.73	3449	3601	-0.247348	0.097473	0.045398	-0.017768
MK540694	0.2813	0.2181	0.2347	0.2659	0.3238	0.3025	0.3106	0.325	0.453	0.475	53.94	3449	3601	-0.246432	0.097195	0.046748	-0.019494
MK540695	0.2816	0.218	0.2345	0.2658	0.3244	0.3017	0.3107	0.3253	0.453	0.474	53.93	3449	3601	-0.248153	0.097195	0.048032	-0.014576
MK540696	0.2815	0.2178	0.2345	0.2662	0.3252	0.3018	0.3095	0.3253	0.453	0.474	53.96	3450	3601	-0.246209	0.097473	0.041986	-0.017502
MK540697	0.2816	0.2185	0.2346	0.2654	0.3252	0.3024	0.3106	0.3239	0.453	0.475	53.89	3449	3601	-0.247043	0.097195	0.045953	-0.016579
MK540698	0.2814	0.2181	0.2346	0.2659	0.3241	0.3008	0.3111	0.3261	0.453	0.474	54.13	3448	3601	-0.248931	0.097195	0.045113	-0.015228
MK540699	0.2817	0.2183	0.2344	0.2656	0.3254	0.3025	0.3096	0.3244	0.453	0.474	53.94	3449	3601	-0.246237	0.097195	0.048756	-0.017212
MK540700	0.2821	0.2183	0.2339	0.2656	0.3265	0.3032	0.308	0.324	0.453	0.474	54.03	3449	3601	-0.246265	0.097195	0.043599	-0.019061
MK540701	0.2821	0.2184	0.2342	0.2653	0.3267	0.3034	0.3089	0.3229	0.453	0.475	53.86	3449	3601	-0.24682	0.097195	0.046923	-0.013333
MK540702	0.2816	0.2178	0.2346	0.2659	0.3255	0.3011	0.3102	0.3253	0.453	0.473	53.93	3449	3601	-0.246126	0.097195	0.045663	-0.018302
MK540703	0.2821	0.2186	0.2339	0.2654	0.327	0.3031	0.3077	0.3239	0.453	0.473	53.83	3449	3601	-0.24682	0.097195	0.044492	-0.020231
MK540704	0.282	0.2178	0.234	0.2662	0.3267	0.3006	0.3081	0.3265	0.452	0.472	53.88	3448	3600	-0.247639	0.096944	0.051436	-0.014472
MK540705	0.2816	0.2183	0.2346	0.2656	0.3242	0.3029	0.3111	0.324	0.453	0.476	53.92	3449	3601	-0.246459	0.097195	0.046902	-0.017447
MK540706	0.2819	0.2183	0.2341	0.2656	0.3253	0.3025	0.3096	0.3247	0.453	0.474	53.86	3448	3601	-0.247598	0.097195	0.045191	-0.016185
MK540707	0.2824	0.2176	0.234	0.266	0.3273	0.2998	0.3084	0.3264	0.452	0.471	53.72	3447	3600	-0.247639	0.097222	0.044536	-0.018247
MK540708	0.2815	0.2188	0.2345	0.2653	0.3245	0.3038	0.3098	0.3236	0.454	0.476	53.91	3449	3601	-0.247042	0.097195	0.04785	-0.010276
MK540709	0.2812	0.2183	0.235	0.2655	0.3233	0.3021	0.3127	0.3242	0.454	0.476	53.83	3449	3601	-0.249347	0.097195	0.050261	-0.016134
MK540710	0.2821	0.2186	0.2342	0.2652	0.3257	0.3046	0.3094	0.3226	0.453	0.476	53.9	3448	3600	-0.245055	0.097222	0.043897	-0.015606
MK540711	0.2813	0.2177	0.235	0.2661	0.3239	0.3007	0.3117	0.3256	0.453	0.474	53.97	3449	3601	-0.247098	0.097195	0.048409	-0.017723
MK540712	0.2816	0.2184	0.2343	0.2657	0.3254	0.3028	0.3092	0.3242	0.453	0.474	53.87	3449	3601	-0.244876	0.097195	0.04397	-0.02272
MK540713	0.2826	0.2184	0.2337	0.2653	0.3278	0.3024	0.3082	0.3239	0.452	0.473	53.96	3446	3599	-0.249069	0.097249	0.044055	-0.014802
MK540714	0.2818	0.218	0.2342	0.2659	0.3253	0.3015	0.3095	0.3257	0.453	0.473	53.81	3448	3601	-0.247015	0.097195	0.050439	-0.015423
MK540715	0.2819	0.2186	0.2339	0.2656	0.3259	0.304	0.3075	0.3245	0.453	0.474	53.93	3448	3601	-0.247931	0.097473	0.043776	-0.02228
MK540716	0.2814	0.2173	0.2345	0.2669	0.3244	0.3001	0.3106	0.3274	0.452	0.473	53.92	3448	3601	-0.244293	0.097473	0.046272	-0.016914
MK540717	0.2816	0.2185	0.2344	0.2656	0.3246	0.3033	0.3099	0.3241	0.453	0.475	53.76	3449	3601	-0.247764	0.097473	0.047355	-0.014154
MK540718	0.2815	0.2182	0.2347	0.2656	0.324	0.3029	0.3111	0.324	0.453	0.476	53.98	3448	3601	-0.246737	0.097195	0.049755	-0.016089
MK540719	0.2822	0.2181	0.2339	0.2657	0.327	0.3017	0.3082	0.3249	0.452	0.473	53.8	3449	3601	-0.246737	0.097195	0.045372	-0.019891
MK540720	0.2817	0.2184	0.2342	0.2657	0.3254	0.3025	0.3092	0.325	0.453	0.474	53.83	3448	3600	-0.248444	0.0975	0.044459	-0.020152
MK540721	0.2815	0.2173	0.235	0.2663	0.3252	0.2988	0.3109	0.3264	0.453	0.472	53.72	3448	3601	-0.248959	0.097195	0.046238	-0.022397
MK540722	0.2816	0.2184	0.2343	0.2658	0.325	0.3035	0.3085	0.325	0.453	0.474	53.91	3446	3600	-0.246056	0.097778	0.044538	-0.022957
MK540723	0.2815	0.2185	0.2345	0.2656	0.3245	0.3027	0.3107	0.3241	0.453	0.475	53.94	3449	3601	-0.246737	0.097195	0.047658	-0.018113
MK540724	0.282	0.218	0.2345	0.2655	0.3253	0.3006	0.3107	0.3252	0.453	0.474	53.75	3448	3601	-0.249181	0.096918	0.043712	-0.020676
MK540725	0.2811	0.219	0.2347	0.2652	0.3243	0.3053	0.3094	0.322	0.454	0.477	53.86	3450	3601	-0.243543	0.097195	0.054271	-0.007866
MK540726	0.282	0.2178	0.2341	0.2661	0.3268	0.3008	0.3084	0.3261	0.452	0.472	53.76	3448	3600	-0.246167	0.097222	0.047583	-0.023733
MK540727	0.2815	0.2181	0.2349	0.2656	0.325	0.3017	0.3109	0.3242	0.453	0.475	53.99	3449	3601	-0.245654	0.097195	0.050005	-0.007856
MK540728	0.2817	0.2178	0.2342	0.2662	0.3254	0.3008	0.3093	0.3264	0.452	0.473	53.84	3449	3601	-0.245348	0.097195	0.04781	-0.021754
MK540729	0.2817	0.2189	0.2342	0.2651	0.325	0.3043	0.31	0.3231	0.453	0.476	53.96	3448	3600	-0.246805	0.0975	0.048817	-0.014689
MK540730	0.2816	0.2182	0.2344	0.2658	0.3252	0.3018	0.3093	0.3254	0.453	0.474	53.88	3448	3601	-0.244793	0.097195	0.046158	-0.008344
MK540731	0.2812	0.218	0.235	0.2658	0.324	0.3019	0.3113	0.3244	0.453	0.475	53.89	3449	3601	-0.246793	0.097195	0.047417	-0.017737
MK540732	0.2809	0.219	0.2351	0.265	0.3223	0.3047	0.312	0.3231	0.454	0.478	53.98	3449	3601	-0.246904	0.097195	0.045353	-0.010138
MK540733	0.2816	0.2189	0.234	0.2655	0.325	0.3048	0.3076	0.3239	0.453	0.475	53.74	3449	3601	-0.246293	0.097195	0.044885	-0.016233
MK540734	0.2823	0.2177	0.2339	0.2661	0.327	0.301	0.3082	0.3255	0.452	0.472	53.58	3449	3601	-0.245376	0.096918	0.047104	-0.020934
MK540735	0.2815	0.2179	0.2348	0.2658	0.3244	0.3007	0.311	0.3259	0.453	0.474	53.74	3449	3601	-0.248431	0.097195	0.054602	-0.024704
MK540736	0.2815	0.2187	0.2343	0.2656	0.3245	0.305	0.3088	0.3231	0.453	0.476	53.93	3450	3601	-0.244543	0.097473	0.05806	-0.009023
MK540737	0.2827	0.2179	0.2335	0.2659	0.3291	0.3012	0.3053	0.3261	0.452	0.47	53.61	3448	3601	-0.246098	0.097195	0.048117	-0.018201
MK540738	0.2824	0.2181	0.2334	0.2661	0.3284	0.3019	0.3046	0.3265	0.452	0.47	53.68	3447	3601	-0.244432	0.096918	0.046447	-0.017371
MK540739	0.2811	0.2185	0.2348	0.2656	0.3233	0.3038	0.3106	0.3242	0.454	0.476	53.98	3449	3601	-0.245182	0.097195	0.042292	-0.016746
MK540740	0.2818	0.218	0.2346	0.2656	0.3252	0.3013	0.3109	0.3248	0.453	0.474	53.83	3448	3601	-0.248459	0.097195	0.050246	-0.018042
MK540741	0.2826	0.2184	0.2336	0.2655	0.3289	0.3021	0.3065	0.3242	0.452	0.472	53.92	3449	3601	-0.245543	0.097195	0.043059	-0.025093
MK540742	0.2821	0.2176	0.2337	0.2666	0.327	0.3009	0.306	0.3272	0.452	0.471	53.86	3447	3601	-0.245126	0.096918	0.042619	-0.025921
MK540743	0.2816	0.2192	0.2344	0.2648	0.3243	0.3059	0.3104	0.322	0.454	0.478	53.91	3449	3601	-0.247709	0.097473	0.045256	-0.014591
MK540744	0.2811	0.2179	0.2353	0.2656	0.3238	0.301	0.3129	0.3245	0.454	0.475	53.98	3450	3601	-0.244793	0.097195	0.048118	-0.023383
MK540745	0.2816	0.2183	0.2345	0.2656	0.3245	0.302	0.3107	0.3248	0.453	0.475	53.95	3449	3601	-0.247487	0.097195	0.049859	-0.018133
MK540746	0.2818	0.218	0.2339	0.2662	0.3259	0.3029	0.3077	0.3254	0.452	0.473	53.75	3447	3601	-0.249514	0.097195	0.039284	-0.028402
MK540747	0.2817	0.2187	0.2339	0.2656	0.3258	0.3038	0.3073	0.3246	0.453	0.474	53.75	3449	3601	-0.244848	0.097195	0.043398	-0.017298
MK540748	0.2821	0.2186	0.2337	0.2656	0.3269	0.3035	0.3078	0.324	0.453	0.474	53.79	3449	3601	-0.24707	0.097473	0.043268	-0.016223
MK540749	0.2811	0.2179	0.2349	0.2661	0.3239	0.3011	0.3107	0.3256	0.453	0.474	53.8	3451	3601	-0.244377	0.097195	0.058435	-0.006863
MK540750	0.2827	0.2182	0.2332	0.2659	0.3291	0.3022	0.3041	0.3261	0.452	0.47	53.69	3448	3601	-0.244599	0.097195	0.044082	-0.02131
MK540751	0.2813	0.2189	0.2346	0.2653	0.3241	0.3049	0.3103	0.3226	0.454	0.477	53.88	3448	3601	-0.246931	0.097195	0.047829	-0.011547
MK540752	0.2817	0.218	0.2341	0.2662	0.3246	0.3018	0.3092	0.3264	0.453	0.473	53.8	3448	3600	-0.247917	0.097222	0.043242	-0.016889
MK540753	0.2821	0.219	0.2342	0.2647	0.3267	0.3043	0.3089	0.322	0.453	0.475	53.8	3450	3601	-0.249014	0.096918	0.047323	-0.014182
MK540754	0.2809	0.219	0.2351	0.265	0.3223	0.3047	0.312	0.3231	0.454	0.478	53.98	3449	3601	-0.246904	0.097195	0.045353	-0.010138
MK540755	0.2815	0.2183	0.2345	0.2657	0.3238	0.3023	0.3111	0.3248	0.453	0.475	53.95	3449	3601	-0.24682	0.097195	0.050459	-0.019852
MK540756	0.2822	0.2186	0.2336	0.2656	0.3277	0.3034	0.3051	0.3249	0.452	0.472	53.91	3449	3601	-0.246793	0.097195	0.05232	-0.009699
MK540757	0.2822	0.219	0.2337	0.2651	0.3273	0.305	0.3073	0.3221	0.453	0.475	53.97	3450	3601	-0.246098	0.097195	0.043389	-0.013491
MK540758	0.2816	0.217	0.2342	0.2672	0.324	0.299	0.3089	0.3297	0.452	0.471	53.71	3449	3601	-0.246793	0.097195	0.057667	-0.022102
MK540759	0.2816	0.2187	0.2346	0.2651	0.325	0.3033	0.3105	0.3234	0.454	0.476	54.02	3449	3601	-0.246015	0.097195	0.04344	-0.014305
MK540760	0.2832	0.2171	0.2332	0.2665	0.3306	0.2982	0.3051	0.3275	0.451	0.468	53.88	3450	3601	-0.246626	0.097195	0.047034	-0.023376
MK540761	0.2818	0.2178	0.2343	0.2661	0.3254	0.3006	0.3105	0.3255	0.452	0.473	53.94	3450	3601	-0.245293	0.096918	0.04854	-0.019633
MK540762	0.2816	0.2177	0.2343	0.2665	0.325	0.3004	0.3086	0.3273	0.452	0.472	53.85	3447	3601	-0.24807	0.097195	0.042256	-0.017058
MK540763	0.2807	0.2191	0.235	0.2652	0.3219	0.3049	0.312	0.3227	0.454	0.478	53.96	3450	3601	-0.247431	0.097195	0.054018	-0.010643
MK540764	0.2816	0.2185	0.2349	0.2651	0.3255	0.3038	0.311	0.3219	0.454	0.476	53.85	3449	3601	-0.24707	0.097473	0.048884	-0.004851
MK540765	0.2819	0.2186	0.2339	0.2655	0.3264	0.3022	0.3085	0.3247	0.453	0.473	54.04	3447	3598	-0.249305	0.09672	0.041338	-0.017867
MK540766	0.2824	0.2178	0.2337	0.2661	0.3278	0.3012	0.3073	0.3254	0.452	0.472	54.16	3450	3601	-0.24596	0.097195	0.046088	-0.018766
MK540767	0.2817	0.218	0.2344	0.2658	0.3257	0.3016	0.3095	0.3252	0.453	0.473	53.89	3449	3601	-0.247959	0.097195	0.053665	-0.020944
MK540768	0.2821	0.2178	0.2339	0.2661	0.3263	0.3011	0.3086	0.3259	0.452	0.472	53.79	3449	3601	-0.247209	0.097195	0.048031	-0.021011
MK540769	0.2815	0.2179	0.2346	0.266	0.3231	0.3031	0.3118	0.3246	0.453	0.476	53.95	3447	3601	-0.247626	0.097195	0.046059	-0.013532
MK540770	0.2812	0.2191	0.235	0.2647	0.3235	0.3052	0.3118	0.3212	0.454	0.478	53.83	3450	3601	-0.246071	0.097473	0.051848	-0.01075
MK540771	0.2818	0.2178	0.234	0.2663	0.325	0.3012	0.3092	0.3267	0.452	0.473	53.8	3448	3601	-0.24732	0.097195	0.043701	-0.017495
MK540772	0.2812	0.2192	0.2347	0.2649	0.324	0.3051	0.3102	0.3225	0.454	0.477	53.99	3449	3601	-0.245626	0.097195	0.045043	-0.011483
MK540773	0.2816	0.2182	0.2344	0.2657	0.3253	0.3023	0.3095	0.3248	0.453	0.474	53.86	3449	3601	-0.247959	0.097195	0.052333	-0.022454
MK540774	0.2823	0.2178	0.2336	0.2664	0.3272	0.3007	0.3067	0.327	0.452	0.471	53.78	3448	3601	-0.247764	0.097195	0.044155	-0.018163
MK540775	0.2816	0.2183	0.2343	0.2657	0.3252	0.3021	0.3099	0.3249	0.453	0.474	53.92	3449	3601	-0.246543	0.097473	0.046491	-0.016571
MK540776	0.2825	0.2183	0.2334	0.2658	0.3284	0.3022	0.3046	0.3261	0.452	0.471	53.73	3447	3601	-0.246904	0.097195	0.046165	-0.019166
MK540777	0.2827	0.218	0.2334	0.2659	0.3287	0.3015	0.3049	0.3264	0.452	0.47	53.59	3448	3601	-0.246098	0.097195	0.047829	-0.020086
MK540778	0.2814	0.2182	0.2345	0.2659	0.3241	0.3022	0.3107	0.325	0.453	0.475	53.91	3450	3601	-0.246932	0.097195	0.044778	-0.024545
MK540779	0.2807	0.2184	0.2352	0.2656	0.3233	0.3038	0.311	0.3229	0.454	0.477	53.82	3450	3601	-0.244682	0.097195	0.052228	-0.010803
MK540780	0.2823	0.2185	0.2337	0.2655	0.327	0.3039	0.3073	0.3237	0.453	0.474	53.85	3449	3601	-0.246654	0.097195	0.04705	-0.012614
MK540781	0.282	0.2184	0.234	0.2656	0.3265	0.3032	0.3079	0.324	0.453	0.474	54.06	3449	3601	-0.246904	0.097195	0.04222	-0.023553
MK540782	0.2822	0.2179	0.2338	0.2661	0.3269	0.3023	0.3075	0.3251	0.452	0.473	53.89	3447	3600	-0.24825	0.097222	0.041338	-0.018906
MK540783	0.282	0.219	0.2339	0.2651	0.3262	0.305	0.3086	0.3221	0.453	0.476	53.91	3450	3601	-0.246015	0.097195	0.042793	-0.014055
MK540784	0.2808	0.2187	0.235	0.2655	0.3233	0.304	0.311	0.3231	0.454	0.477	53.8	3448	3601	-0.244404	0.097195	0.051925	-0.010587
MK540785	0.2819	0.2189	0.2339	0.2653	0.3267	0.3038	0.3069	0.3242	0.453	0.473	53.8	3449	3601	-0.247626	0.097195	0.035182	-0.020241
MK540786	0.2825	0.2183	0.2334	0.2658	0.3287	0.3017	0.3045	0.3263	0.452	0.47	53.72	3448	3601	-0.246265	0.097195	0.046875	-0.020246
MK540787	0.2826	0.2179	0.2335	0.266	0.3288	0.3001	0.3055	0.3271	0.452	0.469	53.89	3449	3601	-0.246459	0.097195	0.04226	-0.023071
MK540788	0.2815	0.2189	0.2342	0.2655	0.3247	0.3035	0.308	0.325	0.453	0.474	53.82	3448	3600	-0.245917	0.097222	0.045661	-0.017762
MK540789	0.2824	0.2185	0.2336	0.2656	0.327	0.3042	0.3073	0.3233	0.452	0.474	53.96	3449	3601	-0.247848	0.097195	0.046539	-0.013472
MK540790	0.2823	0.2187	0.2338	0.2652	0.327	0.3046	0.3077	0.3226	0.453	0.475	53.87	3449	3601	-0.246654	0.097195	0.047638	-0.01077
MK540791	0.281	0.2177	0.2349	0.2665	0.3231	0.3005	0.3113	0.3271	0.453	0.474	54.05	3449	3601	-0.243821	0.097195	0.047763	-0.016538
MK540792	0.2815	0.2179	0.2343	0.2663	0.325	0.3009	0.3087	0.3269	0.453	0.472	54.02	3448	3600	-0.246611	0.096944	0.045599	-0.017444
MK540793	0.2812	0.2182	0.235	0.2656	0.3231	0.3022	0.3121	0.3247	0.454	0.476	53.72	3447	3599	-0.249236	0.097249	0.050102	-0.02432
MK540794	0.2821	0.2181	0.2341	0.2656	0.3291	0.3022	0.3067	0.3227	0.453	0.472	53.82	3450	3601	-0.243321	0.097195	0.052275	-0.015504
MK540795	0.2822	0.2179	0.2341	0.2657	0.3272	0.3031	0.307	0.3236	0.452	0.473	53.81	3450	3601	-0.243266	0.097195	0.042565	-0.015602
MK540796	0.2817	0.2185	0.2344	0.2654	0.3262	0.3046	0.3081	0.3223	0.453	0.475	53.79	3448	3601	-0.243016	0.097195	0.049593	-0.010357
MK540797	0.2826	0.2179	0.2336	0.2659	0.3279	0.3008	0.3063	0.3267	0.452	0.47	53.84	3448	3601	-0.248431	0.097195	0.045543	-0.020895
MK540798	0.2814	0.2185	0.2348	0.2654	0.3244	0.3028	0.3106	0.3242	0.454	0.475	54.12	3449	3601	-0.246709	0.097473	0.042464	-0.015608
MK540799	0.2811	0.2182	0.2349	0.2658	0.3239	0.3013	0.3105	0.3258	0.453	0.474	54	3449	3601	-0.246737	0.097195	0.048998	-0.013889
MK540800	0.2814	0.2188	0.2348	0.2651	0.3245	0.3036	0.3102	0.3227	0.454	0.476	53.91	3449	3601	-0.24757	0.096918	0.045113	-0.014886
MK540801	0.2816	0.219	0.2346	0.2648	0.3253	0.3046	0.3094	0.3216	0.454	0.476	53.93	3449	3601	-0.24757	0.096918	0.045541	-0.013502
MK540802	0.2816	0.219	0.2346	0.2648	0.3249	0.3047	0.3098	0.3217	0.454	0.477	53.93	3449	3601	-0.248681	0.096918	0.046618	-0.012823
MK540803	0.2816	0.219	0.2346	0.2649	0.3253	0.3044	0.3094	0.3221	0.454	0.476	53.94	3449	3601	-0.246265	0.096918	0.045031	-0.014241
MK540804	0.2816	0.219	0.2346	0.2648	0.3249	0.3047	0.3098	0.3217	0.454	0.477	53.93	3449	3601	-0.248681	0.096918	0.046618	-0.012823
MK540805	0.2816	0.2189	0.2345	0.265	0.3253	0.3039	0.3094	0.3223	0.454	0.476	53.94	3449	3601	-0.24757	0.096918	0.04534	-0.013189
MK540806	0.2816	0.219	0.2345	0.265	0.3253	0.3043	0.309	0.3223	0.454	0.476	53.9	3449	3601	-0.24757	0.096918	0.044325	-0.016295
MK540807	0.2816	0.219	0.2346	0.2648	0.3249	0.3047	0.3098	0.3217	0.454	0.477	53.93	3449	3601	-0.248681	0.096918	0.046618	-0.012823
MK540808	0.2816	0.219	0.2346	0.2649	0.3253	0.3046	0.3095	0.3216	0.454	0.476	53.94	3449	3601	-0.246126	0.096918	0.044841	-0.013416
MK540809	0.2815	0.2188	0.2347	0.2651	0.3249	0.3036	0.3098	0.3227	0.454	0.476	53.9	3449	3601	-0.24757	0.096918	0.046277	-0.014133
MK540810	0.2816	0.2189	0.2345	0.2651	0.3253	0.3039	0.309	0.3227	0.454	0.476	53.92	3449	3601	-0.24757	0.096918	0.045477	-0.013854
MK540811	0.2816	0.219	0.2346	0.2649	0.3249	0.3043	0.3098	0.322	0.454	0.476	53.95	3449	3601	-0.248709	0.096918	0.046936	-0.0133
MK540812	0.2816	0.219	0.2345	0.2649	0.3254	0.3043	0.3095	0.322	0.454	0.476	53.92	3449	3601	-0.24832	0.096918	0.045706	-0.014875
MK540813	0.2816	0.219	0.2346	0.2649	0.3253	0.3043	0.3094	0.322	0.454	0.476	53.91	3449	3601	-0.24757	0.096918	0.045718	-0.013099
MK540814	0.2816	0.219	0.2345	0.2649	0.3254	0.3043	0.3095	0.322	0.454	0.476	53.92	3449	3601	-0.24832	0.096918	0.045706	-0.014875
MK540815	0.2816	0.2189	0.2346	0.265	0.3253	0.3039	0.3094	0.3223	0.454	0.476	53.94	3449	3601	-0.24757	0.096918	0.045673	-0.013715
MK540816	0.2817	0.219	0.2344	0.2649	0.3257	0.304	0.309	0.3224	0.454	0.476	53.91	3449	3601	-0.24807	0.096918	0.045069	-0.016595
MK540817	0.2817	0.2188	0.2344	0.2651	0.3257	0.3037	0.309	0.3228	0.453	0.475	53.94	3449	3601	-0.247403	0.096918	0.044209	-0.015896
MK540818	0.2816	0.219	0.2345	0.2648	0.3253	0.3048	0.3098	0.3212	0.454	0.477	53.93	3450	3601	-0.246404	0.096918	0.04525	-0.011881
MK540819	0.2816	0.2189	0.2345	0.2651	0.3253	0.3039	0.309	0.3227	0.454	0.476	53.9	3449	3601	-0.24757	0.096918	0.046227	-0.014015
MK540820	0.2815	0.2192	0.2345	0.2648	0.3258	0.3048	0.3087	0.3215	0.454	0.476	53.97	3449	3601	-0.24632	0.096918	0.044114	-0.010887
MK540821	0.2817	0.219	0.2344	0.2648	0.3257	0.3046	0.309	0.3216	0.454	0.476	53.94	3449	3601	-0.24757	0.096918	0.045477	-0.014125
MK540822	0.2816	0.2189	0.2346	0.265	0.325	0.3043	0.3099	0.322	0.454	0.476	53.9	3449	3601	-0.24832	0.096918	0.046343	-0.014238
MK540823	0.2817	0.2188	0.2344	0.2651	0.3257	0.3037	0.309	0.3228	0.453	0.475	53.94	3449	3601	-0.247403	0.096918	0.044209	-0.015896
MK540824	0.2816	0.2187	0.2346	0.2651	0.3252	0.3034	0.3092	0.3232	0.454	0.475	53.89	3447	3599	-0.246791	0.096971	0.04464	-0.013457
MK540825	0.2816	0.2189	0.2346	0.265	0.3254	0.304	0.3095	0.3221	0.454	0.476	53.9	3448	3600	-0.247528	0.096944	0.046196	-0.013706
MK540826	0.2817	0.219	0.2344	0.2649	0.3257	0.3043	0.309	0.322	0.454	0.476	53.94	3449	3601	-0.248709	0.096918	0.04608	-0.013986
MK540827	0.2816	0.2189	0.2344	0.2651	0.3257	0.3039	0.3086	0.3227	0.454	0.475	53.91	3449	3601	-0.24757	0.096918	0.042354	-0.014242
MK540828	0.2816	0.219	0.2344	0.2649	0.3257	0.3046	0.3086	0.322	0.454	0.476	53.91	3449	3601	-0.24757	0.096918	0.0425	-0.014088
MK540829	0.2816	0.2189	0.2345	0.2651	0.3253	0.3039	0.309	0.3227	0.454	0.476	53.91	3449	3601	-0.24757	0.096918	0.04344	-0.016524
MK540830	0.2817	0.2188	0.2345	0.265	0.3257	0.3037	0.3094	0.3224	0.454	0.476	53.97	3449	3601	-0.247403	0.096918	0.046383	-0.015526
MK540831	0.2818	0.2188	0.2343	0.2651	0.326	0.3037	0.3086	0.3228	0.453	0.475	53.95	3449	3601	-0.247403	0.096918	0.044179	-0.015897
MK540832	0.2811	0.2189	0.235	0.2651	0.3242	0.3039	0.3106	0.3223	0.454	0.477	53.92	3449	3601	-0.246432	0.096918	0.044976	-0.013321
MK540833	0.2815	0.2189	0.2347	0.265	0.3253	0.3038	0.309	0.3225	0.454	0.476	53.88	3449	3601	-0.245987	0.096918	0.046778	-0.015053
MK540834	0.2818	0.219	0.2342	0.265	0.3264	0.3036	0.3081	0.3227	0.453	0.475	53.94	3449	3601	-0.246515	0.096918	0.0444	-0.01639
MK540835	0.2816	0.219	0.2345	0.2649	0.3254	0.3046	0.3095	0.3216	0.454	0.476	53.93	3449	3601	-0.24832	0.096918	0.045077	-0.014743
MK540836	0.2816	0.219	0.2344	0.265	0.3257	0.3043	0.309	0.322	0.454	0.476	53.91	3449	3601	-0.246959	0.097195	0.042232	-0.01445
MK540837	0.2816	0.219	0.2345	0.2649	0.3253	0.3046	0.309	0.322	0.454	0.476	53.94	3449	3601	-0.24757	0.096918	0.043431	-0.016921
MK540838	0.2816	0.2191	0.2343	0.265	0.3257	0.3046	0.3081	0.3223	0.454	0.476	53.95	3449	3601	-0.247487	0.096918	0.044485	-0.01322
MK540839	0.2816	0.2189	0.2345	0.2651	0.3253	0.3039	0.309	0.3227	0.454	0.476	53.91	3449	3601	-0.24757	0.096918	0.04304	-0.014873
MK540840	0.2815	0.219	0.2347	0.2649	0.3249	0.3043	0.3098	0.322	0.454	0.476	53.92	3449	3601	-0.24757	0.096918	0.04517	-0.013718
MK540841	0.2816	0.2189	0.2345	0.2651	0.3253	0.3039	0.309	0.3227	0.454	0.476	53.91	3449	3601	-0.24757	0.096918	0.04344	-0.016524
MK540842	0.2816	0.2189	0.2344	0.2651	0.3257	0.3039	0.3086	0.3227	0.454	0.475	53.9	3449	3601	-0.24757	0.096918	0.044547	-0.013564
MK540843	0.2816	0.2189	0.2345	0.265	0.3253	0.304	0.3094	0.3224	0.454	0.476	53.93	3449	3601	-0.247403	0.096918	0.0442	-0.015428
MK540844	0.2816	0.2191	0.2346	0.2648	0.3254	0.304	0.3094	0.3221	0.454	0.476	53.94	3448	3600	-0.248889	0.096944	0.046179	-0.014795
MK540845	0.2813	0.2189	0.2349	0.265	0.3248	0.3038	0.3101	0.3222	0.454	0.476	53.87	3450	3601	-0.245793	0.096918	0.045847	-0.013863
MK540846	0.2818	0.2188	0.2343	0.2651	0.3262	0.3036	0.3087	0.3227	0.453	0.475	53.89	3449	3601	-0.24832	0.096918	0.046409	-0.016176
MK540847	0.2816	0.219	0.2344	0.2649	0.3257	0.3046	0.3086	0.322	0.454	0.476	53.91	3449	3601	-0.24757	0.096918	0.0425	-0.014088
MK540848	0.2816	0.219	0.2344	0.265	0.3257	0.3043	0.3086	0.3223	0.454	0.476	53.92	3449	3601	-0.24757	0.096918	0.042947	-0.014628
MK540849	0.2816	0.2189	0.2345	0.2651	0.3253	0.3039	0.3094	0.3223	0.454	0.476	53.93	3449	3601	-0.248292	0.096918	0.045087	-0.013099
MK540850	0.2812	0.219	0.2349	0.2649	0.324	0.3042	0.3109	0.3219	0.454	0.477	53.94	3450	3601	-0.247042	0.096918	0.044581	-0.015295
MK540851	0.2816	0.2189	0.2344	0.2651	0.3257	0.3039	0.3086	0.3227	0.454	0.475	53.93	3449	3601	-0.24757	0.096918	0.042698	-0.016814
MK540852	0.2816	0.2188	0.2345	0.2651	0.3257	0.3036	0.309	0.3227	0.454	0.475	53.94	3449	3601	-0.24757	0.096918	0.043999	-0.014476
MK540853	0.2817	0.2188	0.2344	0.2651	0.326	0.3036	0.3086	0.3227	0.453	0.475	53.91	3449	3601	-0.24757	0.096918	0.047233	-0.012916
MK540854	0.2814	0.219	0.2348	0.2649	0.3245	0.3043	0.3102	0.322	0.454	0.477	53.92	3449	3601	-0.24757	0.096918	0.04468	-0.013683
MK540855	0.2818	0.2189	0.2343	0.265	0.326	0.3037	0.3086	0.3228	0.453	0.475	53.91	3449	3601	-0.247403	0.096918	0.045282	-0.015266
MK540856	0.2816	0.219	0.2346	0.2648	0.3257	0.3043	0.3094	0.3216	0.454	0.476	53.96	3449	3601	-0.24757	0.096918	0.044677	-0.014463
MK540857	0.2815	0.2192	0.2344	0.2648	0.3247	0.3054	0.3091	0.3217	0.454	0.477	53.92	3448	3600	-0.246389	0.096944	0.045605	-0.015244
MK540858	0.2816	0.219	0.2344	0.265	0.3253	0.3043	0.309	0.3223	0.454	0.476	53.89	3449	3601	-0.248709	0.096918	0.043367	-0.016126
MK540859	0.2816	0.219	0.2345	0.2649	0.3257	0.3043	0.309	0.322	0.454	0.476	53.93	3449	3601	-0.24757	0.096918	0.046498	-0.014227
MK540860	0.2813	0.219	0.2347	0.2649	0.3244	0.3049	0.31	0.3216	0.454	0.477	53.95	3448	3600	-0.247444	0.096944	0.044345	-0.013298
MK540861	0.2816	0.219	0.2344	0.265	0.3253	0.3043	0.309	0.3223	0.454	0.476	53.89	3449	3601	-0.248709	0.096918	0.043367	-0.016126
MK540862	0.2817	0.2188	0.2343	0.2651	0.3257	0.3038	0.3086	0.3229	0.454	0.475	53.93	3448	3600	-0.248139	0.096667	0.042416	-0.01703
MK540863	0.2816	0.2191	0.2346	0.2647	0.3252	0.3045	0.3097	0.3215	0.454	0.477	53.99	3450	3601	-0.24857	0.09664	0.044841	-0.014596
MK540864	0.2816	0.2189	0.2345	0.265	0.3257	0.3039	0.309	0.3223	0.454	0.476	53.94	3449	3601	-0.24757	0.096918	0.045531	-0.013985
MK540865	0.2816	0.2189	0.2346	0.2649	0.3253	0.3044	0.3094	0.3221	0.454	0.476	53.91	3449	3601	-0.247514	0.096918	0.042981	-0.014915
MK540866	0.2816	0.219	0.2344	0.265	0.3253	0.3043	0.309	0.3223	0.454	0.476	53.89	3449	3601	-0.248709	0.096918	0.043367	-0.016126
MK540867	0.2816	0.2189	0.2344	0.2651	0.3257	0.3039	0.3086	0.3227	0.454	0.475	53.94	3449	3601	-0.248598	0.096918	0.043491	-0.016478
MK540868	0.2817	0.2191	0.2344	0.2648	0.3254	0.305	0.3087	0.3217	0.454	0.476	53.92	3448	3600	-0.248694	0.096944	0.041675	-0.013736
MK540869	0.2815	0.219	0.2346	0.2649	0.3249	0.3046	0.3094	0.322	0.454	0.476	53.93	3449	3601	-0.24757	0.096918	0.045776	-0.015252
MK540870	0.2816	0.219	0.2344	0.265	0.3257	0.3042	0.3086	0.3222	0.454	0.476	53.85	3449	3601	-0.248875	0.096918	0.041523	-0.017189
MK540871	0.2816	0.219	0.2344	0.265	0.3253	0.3043	0.309	0.3223	0.454	0.476	53.89	3449	3601	-0.248709	0.096918	0.043367	-0.016126
MK540872	0.2815	0.2189	0.2346	0.265	0.3255	0.304	0.3091	0.3224	0.454	0.476	53.97	3442	3594	-0.246578	0.097106	0.043444	-0.01491
MK540873	0.2817	0.2188	0.2343	0.2652	0.3257	0.3033	0.3086	0.3234	0.453	0.475	53.91	3449	3601	-0.247403	0.096918	0.043744	-0.014514
MK540874	0.2817	0.219	0.2344	0.2648	0.326	0.3043	0.3086	0.322	0.454	0.476	53.88	3449	3601	-0.24757	0.096918	0.045571	-0.015559
MK540875	0.2817	0.219	0.2343	0.265	0.3257	0.3043	0.3086	0.3223	0.454	0.476	53.89	3449	3601	-0.248709	0.096918	0.043857	-0.016161
MK540876	0.2818	0.2188	0.2343	0.2651	0.326	0.3033	0.3086	0.3231	0.453	0.475	53.93	3449	3601	-0.247403	0.096918	0.046467	-0.013525
MK540877	0.2816	0.219	0.2344	0.265	0.3253	0.3046	0.309	0.322	0.454	0.476	53.88	3449	3601	-0.248709	0.096918	0.043366	-0.016426
MK540878	0.2816	0.219	0.2345	0.2649	0.3257	0.3043	0.309	0.322	0.454	0.476	53.9	3449	3601	-0.24757	0.096918	0.044918	-0.015831
MK540879	0.2816	0.219	0.2344	0.2649	0.3257	0.3048	0.3085	0.3219	0.454	0.476	53.89	3446	3599	-0.243818	0.096971	0.042267	-0.014126
MK540880	0.282	0.2189	0.2341	0.265	0.3268	0.304	0.3077	0.3224	0.453	0.475	53.93	3449	3601	-0.248431	0.096918	0.042626	-0.016534
MK540881	0.2818	0.2189	0.2343	0.265	0.3255	0.3043	0.309	0.3223	0.453	0.476	53.89	3450	3601	-0.247487	0.096918	0.043761	-0.014916
MK540882	0.2816	0.2189	0.2345	0.265	0.3257	0.3039	0.309	0.3223	0.454	0.476	53.92	3449	3601	-0.24757	0.096918	0.045235	-0.015474
MK540883	0.2816	0.2181	0.2345	0.2658	0.3247	0.3018	0.31	0.3254	0.453	0.474	53.88	3449	3601	-0.24682	0.097195	0.048642	-0.019167
MK540884	0.2816	0.2182	0.2345	0.2657	0.3247	0.3022	0.31	0.325	0.453	0.474	53.87	3449	3601	-0.24682	0.097195	0.049023	-0.018416
MK540885	0.2815	0.2182	0.2345	0.2657	0.3248	0.3022	0.3098	0.325	0.453	0.474	53.88	3448	3600	-0.248111	0.097222	0.049728	-0.019209
MK540886	0.2816	0.2183	0.2345	0.2656	0.3247	0.3025	0.31	0.3247	0.453	0.475	53.86	3449	3601	-0.24682	0.097195	0.04872	-0.019346
MK540887	0.2812	0.2193	0.236	0.2635	0.3301	0.3032	0.3076	0.3171	0.456	0.475	53.58	3455	3600	-0.238667	0.096111	-0.052613	-0.03647
MK540888	0.2814	0.2194	0.2358	0.2634	0.331	0.3038	0.307	0.3164	0.456	0.475	53.63	3455	3600	-0.237222	0.096111	-0.051964	-0.032887
MK540889	0.2819	0.219	0.2354	0.2636	0.3313	0.3028	0.3079	0.3167	0.455	0.475	53.63	3455	3600	-0.2375	0.096111	-0.055564	-0.031192
MK540890	0.2814	0.2192	0.236	0.2634	0.3311	0.3028	0.3075	0.3167	0.456	0.475	53.65	3456	3600	-0.238139	0.096111	-0.052094	-0.03302
MK540891	0.2812	0.2194	0.2359	0.2635	0.3295	0.3038	0.3087	0.3164	0.456	0.476	53.59	3455	3600	-0.238694	0.096111	-0.052355	-0.034547
MK540892	0.2815	0.2195	0.2357	0.2633	0.3321	0.3027	0.3061	0.3169	0.456	0.474	53.67	3455	3600	-0.23775	0.096111	-0.053481	-0.034459
MK540893	0.2816	0.2195	0.2356	0.2632	0.3315	0.3032	0.3067	0.3168	0.455	0.475	53.64	3454	3600	-0.241028	0.095833	-0.053327	-0.032968
MK540894	0.2812	0.2196	0.2361	0.2632	0.3298	0.3041	0.3083	0.316	0.456	0.476	53.65	3455	3600	-0.240889	0.096111	-0.050837	-0.02893
MK540895	0.2806	0.2192	0.2359	0.2643	0.3271	0.302	0.3085	0.3203	0.455	0.475	53.62	3453	3600	-0.23475	0.095833	-0.05253	-0.035132
MK540896	0.2808	0.2192	0.2358	0.2642	0.3286	0.3022	0.3084	0.3195	0.455	0.475	53.59	3452	3600	-0.232806	0.095833	-0.053136	-0.023766
MK540897	0.2816	0.2202	0.2352	0.2629	0.3308	0.3072	0.3065	0.314	0.456	0.478	53.56	3455	3600	-0.241222	0.096111	-0.062041	-0.030016
MK540898	0.2814	0.2191	0.236	0.2635	0.331	0.302	0.3077	0.3173	0.455	0.474	53.59	3455	3600	-0.240194	0.096111	-0.052949	-0.035029
MK540899	0.2815	0.2195	0.2356	0.2634	0.3308	0.3041	0.307	0.3164	0.455	0.475	53.6	3456	3600	-0.236222	0.096111	-0.050665	-0.033434
MK540900	0.2816	0.2193	0.2353	0.2637	0.3315	0.3036	0.3063	0.3168	0.455	0.474	53.63	3455	3600	-0.237611	0.096111	-0.055718	-0.032378
MK540901	0.2812	0.2195	0.236	0.2633	0.3306	0.3036	0.3074	0.3161	0.456	0.476	53.52	3455	3600	-0.237889	0.096111	-0.053413	-0.033266
MK540902	0.2813	0.2195	0.2359	0.2633	0.3291	0.3045	0.3095	0.3157	0.456	0.477	53.64	3455	3600	-0.237056	0.096111	-0.058461	-0.031072
MK540903	0.2816	0.2192	0.2358	0.2633	0.3318	0.3029	0.3071	0.3165	0.455	0.475	53.67	3456	3600	-0.237972	0.096111	-0.052169	-0.034859
MK540904	0.2816	0.2198	0.2353	0.2632	0.3303	0.3059	0.307	0.3154	0.455	0.477	53.59	3455	3600	-0.240056	0.096111	-0.05475	-0.033094
MK540905	0.2812	0.2196	0.236	0.2632	0.331	0.3041	0.3073	0.3157	0.456	0.476	53.64	3455	3600	-0.238083	0.096111	-0.051783	-0.033856
MK540906	0.2817	0.2207	0.2351	0.2624	0.3316	0.3092	0.3055	0.3119	0.456	0.479	53.45	3455	3600	-0.241222	0.096111	-0.063562	-0.027743
MK540907	0.2814	0.2195	0.2358	0.2633	0.3308	0.3036	0.3067	0.3168	0.456	0.475	53.59	3455	3600	-0.240778	0.096111	-0.048746	-0.037123
MK540908	0.2818	0.2207	0.235	0.2624	0.332	0.3092	0.3051	0.3119	0.456	0.478	53.46	3455	3600	-0.241222	0.096111	-0.063922	-0.027486
MK540909	0.2818	0.2207	0.2351	0.2623	0.332	0.3092	0.3052	0.3119	0.456	0.478	53.48	3455	3600	-0.240306	0.096111	-0.062574	-0.026053
MK540910	0.282	0.2207	0.2349	0.2624	0.3327	0.3092	0.3043	0.3119	0.456	0.478	53.47	3455	3600	-0.241222	0.096111	-0.064266	-0.028025
MK540911	0.2817	0.219	0.2355	0.2638	0.331	0.3028	0.3079	0.317	0.455	0.475	53.59	3455	3600	-0.235611	0.096111	-0.060578	-0.032129
MK540912	0.2816	0.2204	0.2354	0.2626	0.3308	0.3071	0.3069	0.3135	0.456	0.478	53.59	3455	3600	-0.242195	0.096111	-0.061971	-0.029423
MK540913	0.2817	0.2201	0.2351	0.2631	0.3312	0.3069	0.306	0.3143	0.456	0.477	53.52	3455	3600	-0.240556	0.096111	-0.061538	-0.028239
MK540914	0.2815	0.2198	0.2355	0.2632	0.3302	0.3059	0.3077	0.3148	0.456	0.477	53.59	3454	3599	-0.242901	0.096138	-0.060635	-0.027575
MK540915	0.2818	0.219	0.2354	0.2637	0.3311	0.3032	0.3077	0.3168	0.455	0.475	53.62	3454	3600	-0.23625	0.096111	-0.05789	-0.032785
MK540916	0.2811	0.219	0.2361	0.2638	0.3281	0.3028	0.31	0.3177	0.455	0.476	53.88	3455	3600	-0.240556	0.096111	-0.055723	-0.027812
MK540917	0.2821	0.2206	0.2349	0.2624	0.3323	0.3086	0.3048	0.3126	0.456	0.478	53.43	3455	3600	-0.241222	0.096111	-0.061934	-0.028827
MK540918	0.2818	0.2205	0.235	0.2626	0.332	0.3086	0.3051	0.3126	0.456	0.478	53.43	3455	3600	-0.241222	0.096111	-0.061611	-0.026039
MK540919	0.2817	0.2197	0.2354	0.2632	0.3305	0.306	0.3077	0.3149	0.455	0.477	53.69	3454	3600	-0.238083	0.096111	-0.052313	-0.031564
MK540920	0.2816	0.2198	0.2354	0.2632	0.3305	0.3055	0.3078	0.315	0.456	0.477	53.67	3455	3600	-0.237889	0.096389	-0.055845	-0.027237
MK540921	0.2819	0.2202	0.2349	0.2631	0.3321	0.3071	0.3051	0.3142	0.455	0.476	53.57	3455	3600	-0.241055	0.096111	-0.062568	-0.030236
MK540922	0.2818	0.2192	0.2356	0.2633	0.3306	0.3038	0.3092	0.3153	0.455	0.476	53.57	3455	3600	-0.238194	0.096111	-0.055618	-0.028169
MK540923	0.2818	0.2199	0.235	0.2632	0.3316	0.3062	0.3058	0.315	0.455	0.476	53.55	3455	3600	-0.241028	0.096111	-0.062225	-0.031278
MK540924	0.2818	0.2195	0.2355	0.2632	0.3306	0.3045	0.3088	0.315	0.455	0.477	53.56	3455	3600	-0.238194	0.096111	-0.055492	-0.028189
MK540925	0.2822	0.2209	0.2347	0.2622	0.3323	0.3096	0.3042	0.3119	0.456	0.478	53.38	3455	3600	-0.243361	0.096111	-0.065566	-0.028367
MK540926	0.2809	0.2192	0.2362	0.2637	0.3279	0.3036	0.3103	0.3168	0.456	0.477	53.91	3455	3600	-0.239639	0.096389	-0.054843	-0.02619
MK540927	0.2817	0.2201	0.2353	0.2629	0.3303	0.308	0.3073	0.3131	0.456	0.479	53.56	3455	3600	-0.24025	0.096111	-0.058838	-0.025798
MK540928	0.281	0.2192	0.2362	0.2636	0.3278	0.3038	0.3106	0.3167	0.456	0.478	53.89	3455	3600	-0.239555	0.096389	-0.05608	-0.027465
MK540929	0.2818	0.22	0.2351	0.2631	0.3303	0.3072	0.3077	0.3143	0.455	0.478	53.72	3454	3600	-0.241722	0.096389	-0.0612	-0.028431
MK540930	0.2817	0.22	0.2351	0.2632	0.3301	0.3071	0.3078	0.3145	0.455	0.478	53.72	3454	3600	-0.241639	0.096389	-0.060835	-0.028605
MK540931	0.2817	0.2192	0.2356	0.2634	0.3302	0.3035	0.3092	0.316	0.455	0.476	53.55	3455	3600	-0.238194	0.096111	-0.056421	-0.030109
MK540932	0.282	0.2196	0.2353	0.2631	0.3306	0.3049	0.3089	0.3148	0.455	0.477	53.61	3455	3600	-0.238972	0.096111	-0.057782	-0.027686
MK540933	0.2816	0.2187	0.2358	0.264	0.3307	0.3021	0.3084	0.3174	0.455	0.475	53.53	3454	3600	-0.2365	0.096111	-0.05991	-0.032916
MK540934	0.2813	0.2187	0.2361	0.264	0.3292	0.3021	0.3101	0.3174	0.455	0.476	53.57	3454	3600	-0.236417	0.096111	-0.058285	-0.031446
MK540935	0.2822	0.2194	0.2352	0.2632	0.3312	0.3046	0.3079	0.3151	0.455	0.476	53.51	3455	3600	-0.23925	0.096111	-0.054145	-0.026902
MK540936	0.282	0.2197	0.2353	0.263	0.3313	0.3052	0.3079	0.3143	0.455	0.477	53.61	3455	3600	-0.238861	0.096111	-0.05526	-0.026997
MK540937	0.282	0.2206	0.2349	0.2625	0.3322	0.3092	0.3046	0.3119	0.456	0.478	53.42	3455	3600	-0.238861	0.096111	-0.062007	-0.029463
MK540938	0.282	0.2195	0.2353	0.2632	0.3313	0.3048	0.3081	0.3147	0.455	0.476	53.58	3455	3600	-0.237417	0.096111	-0.055233	-0.028336
MK540939	0.2819	0.2208	0.235	0.2623	0.3322	0.3096	0.3046	0.3116	0.456	0.478	53.42	3455	3600	-0.239083	0.096111	-0.062844	-0.028386
MK540940	0.2822	0.2207	0.235	0.262	0.3323	0.3096	0.3056	0.3109	0.456	0.479	53.5	3455	3600	-0.24175	0.096111	-0.062443	-0.027499
MK540941	0.2825	0.2205	0.2347	0.2623	0.3332	0.3089	0.3045	0.3119	0.456	0.478	53.43	3455	3600	-0.242611	0.096111	-0.062499	-0.029553
MK540942	0.2822	0.2208	0.2348	0.2622	0.3323	0.3097	0.3047	0.3117	0.456	0.478	53.4	3455	3600	-0.242083	0.096111	-0.062949	-0.029189
MK540943	0.2818	0.2192	0.2355	0.2634	0.3302	0.3035	0.3093	0.316	0.455	0.476	53.53	3455	3600	-0.238111	0.096111	-0.055723	-0.030246
MK540944	0.2812	0.2188	0.2361	0.264	0.3288	0.3024	0.3101	0.3174	0.455	0.476	53.54	3454	3600	-0.236417	0.096111	-0.05956	-0.030495
MK540945	0.2823	0.2209	0.2347	0.2621	0.3328	0.3095	0.3045	0.3115	0.456	0.478	53.37	3455	3600	-0.242417	0.096111	-0.061706	-0.024683
MK540946	0.2816	0.2187	0.2359	0.2639	0.3303	0.3024	0.3089	0.317	0.455	0.475	53.55	3454	3600	-0.234417	0.096111	-0.057927	-0.031905
MK540947	0.2814	0.2192	0.2359	0.2635	0.3287	0.3034	0.3108	0.3159	0.455	0.477	53.53	3455	3600	-0.238028	0.096111	-0.050766	-0.028109
MK540948	0.2819	0.2204	0.2351	0.2625	0.3322	0.3086	0.3051	0.3123	0.456	0.478	53.42	3455	3600	-0.240278	0.096111	-0.060992	-0.023915
MK540949	0.2823	0.2208	0.2345	0.2624	0.333	0.3096	0.3035	0.3119	0.456	0.478	53.42	3455	3600	-0.239	0.096111	-0.06184	-0.027142
MK540950	0.2808	0.2197	0.2362	0.2633	0.3277	0.3048	0.3099	0.316	0.456	0.478	54	3455	3600	-0.240639	0.096111	-0.056466	-0.020648
MK540951	0.2808	0.2196	0.2362	0.2634	0.3281	0.3045	0.3095	0.3164	0.456	0.478	53.99	3455	3600	-0.239945	0.096111	-0.056665	-0.024832
MK540952	0.282	0.2203	0.235	0.2626	0.3319	0.3081	0.3053	0.3125	0.455	0.478	53.31	3431	3576	-0.232578	0.096477	-0.061961	-0.031871
MK540953	0.2816	0.219	0.2358	0.2636	0.3292	0.3028	0.3105	0.3167	0.455	0.476	53.55	3455	3600	-0.239667	0.096111	-0.053359	-0.030537
MK540954	0.2809	0.2192	0.2363	0.2635	0.3273	0.3041	0.3109	0.3164	0.456	0.478	53.86	3455	3600	-0.238806	0.096389	-0.053623	-0.027129
MK540955	0.2816	0.2207	0.2351	0.2625	0.3315	0.3092	0.305	0.3123	0.456	0.478	53.49	3455	3600	-0.240472	0.096111	-0.059354	-0.024276
MK540956	0.2808	0.2194	0.2362	0.2636	0.3281	0.3038	0.3095	0.317	0.456	0.477	53.97	3455	3600	-0.239945	0.096111	-0.05664	-0.025311
MK540957	0.282	0.2196	0.2354	0.263	0.3311	0.3046	0.3085	0.3148	0.455	0.477	53.59	3456	3600	-0.238528	0.096111	-0.054734	-0.026967
MK540958	0.2817	0.2209	0.2352	0.2621	0.3318	0.3098	0.3051	0.3112	0.456	0.479	53.45	3455	3600	-0.241945	0.096111	-0.058512	-0.023322
MK540959	0.2817	0.2193	0.2356	0.2634	0.33	0.3039	0.31	0.3154	0.455	0.477	53.56	3454	3599	-0.237233	0.096138	-0.055747	-0.029281
MK540960	0.2821	0.2209	0.2348	0.2622	0.3326	0.3096	0.3042	0.3116	0.456	0.478	53.4	3455	3600	-0.239889	0.096111	-0.065108	-0.028944
MK540961	0.2819	0.2202	0.2349	0.263	0.3323	0.3079	0.3043	0.3136	0.455	0.477	53.43	3455	3600	-0.241445	0.096389	-0.061549	-0.024491
MK540962	0.282	0.2202	0.2351	0.2626	0.3326	0.3081	0.3047	0.3125	0.456	0.477	53.44	3455	3600	-0.240556	0.096111	-0.05889	-0.023863
MK540963	0.2816	0.219	0.2358	0.2636	0.3298	0.3035	0.3097	0.316	0.455	0.476	53.56	3455	3600	-0.236056	0.096111	-0.055349	-0.026784
MK540964	0.282	0.2197	0.2349	0.2634	0.3315	0.3059	0.3056	0.3161	0.455	0.476	53.68	3453	3599	-0.24304	0.096138	-0.063878	-0.035257
MK540965	0.2817	0.2197	0.2351	0.2634	0.3305	0.3053	0.3074	0.3154	0.455	0.477	53.52	3454	3599	-0.242734	0.096138	-0.060957	-0.034173
MK540966	0.2815	0.2191	0.2359	0.2635	0.3288	0.304	0.3096	0.3166	0.455	0.477	53.89	3455	3600	-0.238472	0.096389	-0.056349	-0.0292
MK540967	0.2815	0.2197	0.2355	0.2633	0.33	0.3054	0.3077	0.3156	0.456	0.477	53.53	3456	3600	-0.243389	0.096111	-0.061252	-0.033036
MK540968	0.2811	0.2192	0.2362	0.2635	0.3277	0.3042	0.3104	0.3165	0.456	0.478	53.88	3455	3600	-0.238639	0.096389	-0.054777	-0.026407
MK540969	0.2822	0.22	0.2348	0.2631	0.3335	0.307	0.3039	0.3141	0.455	0.476	53.39	3455	3600	-0.240472	0.096389	-0.060596	-0.025154
MK540970	0.2826	0.2209	0.2344	0.2621	0.3338	0.3105	0.3032	0.3105	0.456	0.478	53.38	3455	3600	-0.240083	0.096111	-0.059312	-0.025703
MK540971	0.2824	0.219	0.2353	0.2633	0.3323	0.3036	0.3075	0.3154	0.455	0.475	53.49	3455	3600	-0.234722	0.096111	-0.054249	-0.023726
MK540972	0.2805	0.219	0.2364	0.2641	0.3272	0.3027	0.3102	0.3183	0.456	0.477	54	3454	3599	-0.238705	0.096138	-0.057441	-0.024135
MK540973	0.2819	0.2203	0.235	0.2628	0.3327	0.3079	0.3043	0.3133	0.456	0.477	53.42	3455	3600	-0.24075	0.096389	-0.059981	-0.025002
MK540974	0.2824	0.2212	0.2345	0.262	0.333	0.3111	0.304	0.31	0.456	0.479	53.38	3456	3600	-0.239361	0.096111	-0.059052	-0.024539
MK540975	0.2822	0.221	0.2347	0.2621	0.3326	0.311	0.3037	0.3107	0.456	0.479	53.4	3453	3599	-0.239983	0.096138	-0.061552	-0.025995
MK540976	0.2827	0.2212	0.2343	0.2619	0.3337	0.3107	0.3035	0.31	0.456	0.479	53.39	3456	3600	-0.241945	0.096111	-0.058514	-0.024467
MK540977	0.2814	0.2188	0.2361	0.2638	0.3303	0.302	0.3093	0.3169	0.455	0.475	53.6	3454	3600	-0.237139	0.096111	-0.056954	-0.032408
MK540978	0.2816	0.2192	0.2359	0.2632	0.33	0.3039	0.3099	0.3151	0.455	0.477	53.6	3455	3600	-0.235889	0.095833	-0.055247	-0.027451
MK540979	0.2815	0.2188	0.236	0.2638	0.3292	0.3025	0.3103	0.3168	0.455	0.476	53.63	3455	3600	-0.234389	0.095833	-0.055381	-0.027532
MK540980	0.2826	0.221	0.2345	0.2619	0.3337	0.3107	0.3038	0.31	0.456	0.479	53.33	3453	3599	-0.239539	0.096138	-0.058384	-0.026228
MK540981	0.2815	0.2191	0.2359	0.2634	0.3293	0.3037	0.31	0.3159	0.455	0.477	53.62	3454	3599	-0.23701	0.09586	-0.055271	-0.025491
MK540982	0.2818	0.2202	0.235	0.263	0.3325	0.3083	0.3045	0.3131	0.456	0.477	53.47	3454	3600	-0.238583	0.096389	-0.058792	-0.020783
MK540983	0.2815	0.2189	0.2361	0.2636	0.3295	0.3022	0.3102	0.3168	0.455	0.476	53.55	3455	3600	-0.2355	0.095556	-0.055795	-0.025911
MK540984	0.2813	0.2189	0.2362	0.2636	0.3285	0.3036	0.3115	0.3154	0.455	0.478	53.55	3455	3600	-0.234389	0.095833	-0.054636	-0.0259
MK540985	0.2816	0.219	0.2359	0.2636	0.3292	0.3029	0.3103	0.3165	0.455	0.476	53.61	3455	3600	-0.236	0.095833	-0.054072	-0.026087
MK540986	0.2816	0.2196	0.2354	0.2634	0.3298	0.304	0.308	0.3163	0.455	0.476	53.52	3455	3600	-0.242056	0.096111	-0.058957	-0.033132
MK540987	0.282	0.2201	0.2349	0.263	0.3331	0.3076	0.3044	0.3131	0.455	0.477	53.42	3454	3599	-0.237121	0.096416	-0.061029	-0.027177
MK540988	0.2816	0.2189	0.2359	0.2636	0.3298	0.303	0.3097	0.3162	0.455	0.476	53.6	3455	3600	-0.235667	0.095833	-0.053626	-0.026058
MK540989	0.2823	0.2209	0.2345	0.2624	0.3332	0.3107	0.304	0.3104	0.456	0.479	53.41	3453	3599	-0.235982	0.096138	-0.061741	-0.024108
MK540990	0.2822	0.221	0.2349	0.262	0.3328	0.3096	0.3044	0.3109	0.456	0.478	53.51	3455	3600	-0.24125	0.096111	-0.064614	-0.029561
MK540991	0.2819	0.22	0.235	0.2632	0.3328	0.3076	0.3041	0.3138	0.455	0.476	53.5	3454	3600	-0.238583	0.096389	-0.057841	-0.02089
MK540992	0.2817	0.2197	0.2353	0.2632	0.3302	0.3044	0.3077	0.3159	0.455	0.476	53.47	3455	3600	-0.243361	0.096111	-0.061898	-0.034796
MK540993	0.2822	0.221	0.2346	0.2622	0.3326	0.3104	0.3045	0.3104	0.456	0.479	53.46	3455	3600	-0.23725	0.096111	-0.059412	-0.02524
MK540994	0.2818	0.22	0.235	0.2632	0.3325	0.308	0.3045	0.3134	0.455	0.477	53.45	3454	3600	-0.237083	0.096389	-0.05833	-0.022175
MK540995	0.2822	0.2211	0.2347	0.262	0.333	0.3116	0.3042	0.3096	0.456	0.48	53.4	3454	3599	-0.240845	0.096694	-0.059403	-0.025103
MK540996	0.2822	0.2213	0.2347	0.2619	0.3328	0.3115	0.3041	0.3098	0.456	0.48	53.44	3455	3600	-0.240389	0.096667	-0.058429	-0.02462
MK540997	0.2821	0.2207	0.2347	0.2625	0.3327	0.3099	0.3041	0.3113	0.456	0.478	53.46	3454	3600	-0.237278	0.096111	-0.060633	-0.028007
MK540998	0.2822	0.2209	0.2346	0.2623	0.3332	0.3107	0.3037	0.3107	0.456	0.479	53.43	3454	3600	-0.237667	0.096111	-0.061516	-0.026735
MK540999	0.2823	0.2208	0.2346	0.2623	0.3332	0.31	0.3029	0.3114	0.456	0.478	53.44	3454	3600	-0.238472	0.095833	-0.06089	-0.028458
MK541000	0.2822	0.2207	0.2347	0.2624	0.333	0.31	0.3035	0.3114	0.456	0.478	53.43	3454	3600	-0.23875	0.096111	-0.061169	-0.028265
MK541001	0.2822	0.2207	0.2347	0.2624	0.333	0.31	0.3035	0.3114	0.456	0.478	53.43	3454	3600	-0.23875	0.096111	-0.061169	-0.028265
MK541002	0.2824	0.2207	0.2346	0.2623	0.3326	0.3102	0.3037	0.3116	0.456	0.478	53.38	3452	3598	-0.241301	0.096165	-0.061135	-0.028872
MK541003	0.2821	0.2207	0.2347	0.2625	0.3326	0.3096	0.3035	0.3119	0.456	0.478	53.43	3454	3600	-0.238361	0.095833	-0.060683	-0.029736
MK541004	0.2823	0.2208	0.2346	0.2623	0.3333	0.3104	0.303	0.311	0.456	0.478	53.41	3454	3600	-0.23875	0.096111	-0.061096	-0.026895
MK541005	0.2823	0.2208	0.2346	0.2623	0.3333	0.3104	0.303	0.311	0.456	0.478	53.43	3454	3600	-0.23875	0.096111	-0.061018	-0.027722
MK541006	0.2822	0.2206	0.2347	0.2625	0.3327	0.3097	0.3036	0.3117	0.456	0.478	53.41	3453	3599	-0.238427	0.096138	-0.060536	-0.027433
MK541007	0.2821	0.2206	0.2347	0.2626	0.3322	0.3097	0.3039	0.3121	0.456	0.478	53.42	3454	3600	-0.239444	0.096111	-0.060562	-0.027277
MK541008	0.282	0.2209	0.2349	0.2622	0.3322	0.3107	0.3043	0.3107	0.456	0.479	53.48	3454	3600	-0.23875	0.096111	-0.060159	-0.028553
MK541009	0.282	0.2207	0.2349	0.2624	0.3322	0.31	0.3043	0.3114	0.456	0.479	53.43	3454	3600	-0.23875	0.096111	-0.060283	-0.028732
MK541010	0.2824	0.2205	0.2345	0.2626	0.3333	0.3093	0.303	0.3121	0.455	0.477	53.44	3454	3600	-0.239444	0.096111	-0.060948	-0.026933
MK541011	0.2825	0.2205	0.2346	0.2624	0.3338	0.3097	0.3032	0.3114	0.455	0.477	53.43	3454	3600	-0.239194	0.096111	-0.060381	-0.027197
MK541012	0.282	0.2178	0.2345	0.2657	0.3313	0.2961	0.3048	0.325	0.453	0.467	53.5	3454	3600	-0.242222	0.096111	-0.056338	-0.04491
MK567666	0.28	0.2168	0.2364	0.2667	0.3205	0.2957	0.3179	0.3278	0.454	0.475	53.46	3446	3597	-0.248596	0.097581	-0.006424	0.011702
MK577649	0.2801	0.2165	0.2366	0.2669	0.3204	0.2944	0.3192	0.3281	0.453	0.475	53.51	3450	3600	-0.250472	0.097222	-0.003054	0.008264
MK598338	0.2815	0.2189	0.2341	0.2656	0.334	0.2996	0.3017	0.323	0.454	0.468	53.87	3452	3600	-0.246611	0.098333	-0.02774	0.027973
MK598339	0.2816	0.2191	0.2341	0.2652	0.334	0.3006	0.3017	0.322	0.454	0.469	53.9	3452	3600	-0.248583	0.098333	-0.028106	0.029509
MK598340	0.2816	0.2196	0.2338	0.265	0.3338	0.3016	0.302	0.321	0.454	0.47	54.01	3453	3600	-0.246806	0.097778	-0.033038	0.028661
MK598341	0.2814	0.2188	0.2343	0.2656	0.3336	0.2992	0.3021	0.3234	0.454	0.468	53.9	3452	3600	-0.247889	0.098333	-0.028331	0.028008
MK598342	0.2814	0.2188	0.2343	0.2656	0.3336	0.2992	0.3021	0.3234	0.454	0.468	53.9	3452	3600	-0.247889	0.098333	-0.028331	0.028008
MK598343	0.2801	0.2186	0.2371	0.2643	0.3264	0.3009	0.3129	0.3185	0.456	0.477	54.15	3453	3600	-0.248111	0.097222	-0.021018	0.018676
MK598344	0.2796	0.2191	0.2375	0.2637	0.3264	0.301	0.3139	0.3176	0.457	0.478	53.91	3453	3600	-0.245333	0.097222	-0.022064	0.024378
MK598345	0.2798	0.2192	0.2374	0.2635	0.3268	0.301	0.3139	0.3173	0.457	0.478	53.89	3453	3600	-0.246	0.097222	-0.023481	0.024731
MK598346	0.2804	0.2173	0.2361	0.2663	0.3273	0.2955	0.3132	0.3233	0.454	0.472	54	3454	3600	-0.251056	0.097222	-0.032622	0.007273
MK598347	0.2805	0.2186	0.2359	0.265	0.3273	0.2986	0.3137	0.3197	0.455	0.475	54.17	3456	3600	-0.250833	0.096667	-0.036272	0.01066
MK598348	0.2804	0.2186	0.236	0.265	0.3273	0.2986	0.3136	0.3197	0.455	0.475	54.18	3456	3600	-0.250917	0.096667	-0.036709	0.010432
MK598349	0.2804	0.2186	0.2361	0.265	0.3273	0.2986	0.3136	0.3197	0.455	0.475	54.18	3456	3600	-0.250806	0.096667	-0.036472	0.010416
MK598350	0.2804	0.2186	0.2361	0.265	0.3273	0.2986	0.3136	0.3197	0.455	0.475	54.18	3456	3600	-0.250806	0.096667	-0.036472	0.010416
MK598351	0.281	0.2184	0.2352	0.2654	0.3309	0.298	0.3076	0.3214	0.454	0.471	53.81	3454	3600	-0.253	0.096944	-0.039963	0.010324
MK598352	0.2811	0.2182	0.2351	0.2656	0.3313	0.2973	0.3072	0.322	0.454	0.47	53.79	3454	3600	-0.253	0.096944	-0.040235	0.010336
MK598353	0.281	0.2184	0.2351	0.2655	0.3309	0.298	0.3072	0.3217	0.454	0.471	53.85	3454	3600	-0.253	0.096944	-0.039328	0.009927
MK598354	0.2811	0.2182	0.2352	0.2655	0.3312	0.2973	0.3074	0.3217	0.454	0.47	53.81	3454	3600	-0.252722	0.096667	-0.040625	0.008872
MK598355	0.2812	0.2185	0.235	0.2653	0.3317	0.2983	0.3067	0.321	0.454	0.471	53.86	3454	3600	-0.253	0.096944	-0.040686	0.011372
MK598356	0.2811	0.2181	0.2351	0.2656	0.3313	0.2969	0.3072	0.3224	0.454	0.47	53.78	3454	3600	-0.253	0.096944	-0.040643	0.009863
MK598357	0.2811	0.2183	0.2351	0.2655	0.3313	0.2976	0.3072	0.3217	0.454	0.47	53.81	3454	3600	-0.253	0.096944	-0.040571	0.00927
MK598358	0.2811	0.2182	0.2351	0.2656	0.3313	0.2973	0.3072	0.322	0.454	0.47	53.8	3454	3600	-0.253	0.096944	-0.040811	0.010379
MK598359	0.2809	0.2182	0.2353	0.2656	0.3308	0.2973	0.3074	0.322	0.454	0.47	53.82	3454	3600	-0.25225	0.096944	-0.040304	0.009328
MK598360	0.2809	0.2185	0.2352	0.2654	0.3309	0.2982	0.3072	0.3212	0.454	0.471	53.85	3454	3600	-0.252139	0.096944	-0.039076	0.010393
MK598361	0.2808	0.2184	0.2353	0.2655	0.3302	0.298	0.308	0.3217	0.454	0.471	53.79	3454	3600	-0.253	0.096944	-0.040649	0.011484
MK598362	0.281	0.2181	0.2352	0.2656	0.3309	0.2973	0.3077	0.322	0.454	0.47	53.85	3454	3600	-0.251556	0.096944	-0.03998	0.009821
MK598363	0.2811	0.2182	0.2351	0.2656	0.3313	0.2973	0.3072	0.322	0.454	0.47	53.81	3454	3600	-0.253	0.096944	-0.040796	0.009642
MK598364	0.2813	0.2183	0.235	0.2654	0.3318	0.2981	0.3065	0.3215	0.454	0.47	53.82	3453	3600	-0.253528	0.096944	-0.040373	0.010142
MK598365	0.281	0.2182	0.2352	0.2656	0.3309	0.2973	0.3076	0.322	0.454	0.47	53.83	3454	3600	-0.253	0.096944	-0.040222	0.00996
MK598366	0.2811	0.2183	0.2351	0.2655	0.3317	0.2976	0.3066	0.3217	0.454	0.47	53.86	3454	3600	-0.253083	0.096944	-0.041985	0.00988
MK598367	0.2811	0.2182	0.2351	0.2656	0.3313	0.2973	0.3072	0.322	0.454	0.47	53.8	3454	3600	-0.253	0.096944	-0.040811	0.010379
MK598368	0.281	0.2182	0.2352	0.2656	0.3309	0.2973	0.3076	0.322	0.454	0.47	53.81	3454	3600	-0.253	0.096944	-0.039808	0.010004
MK598369	0.2813	0.2183	0.235	0.2655	0.3321	0.2976	0.3063	0.3217	0.454	0.47	53.8	3454	3600	-0.253	0.096944	-0.041617	0.008813
MK598370	0.2812	0.2183	0.2351	0.2654	0.3313	0.298	0.3073	0.3214	0.454	0.471	53.83	3454	3600	-0.252806	0.096944	-0.041203	0.009839
MK598371	0.2811	0.2185	0.235	0.2654	0.3315	0.2979	0.3073	0.3212	0.454	0.471	53.82	3454	3600	-0.25175	0.096944	-0.041287	0.009241
MK598372	0.2811	0.2184	0.2351	0.2654	0.3313	0.298	0.3072	0.3214	0.454	0.471	53.85	3454	3600	-0.253	0.096944	-0.041015	0.010849
MK598373	0.2811	0.2182	0.2351	0.2656	0.3313	0.2973	0.3072	0.322	0.454	0.47	53.79	3454	3600	-0.253	0.096944	-0.040418	0.009491
MK598374	0.2811	0.2183	0.2352	0.2654	0.3313	0.2976	0.3076	0.3214	0.454	0.471	53.84	3454	3600	-0.253	0.096944	-0.039244	0.012288
MK598375	0.281	0.2182	0.2352	0.2656	0.3309	0.2973	0.3076	0.322	0.454	0.47	53.78	3454	3600	-0.253	0.096944	-0.040279	0.009756
MK598376	0.2811	0.2185	0.2351	0.2653	0.3312	0.298	0.307	0.3214	0.454	0.471	53.88	3454	3600	-0.252722	0.096667	-0.041759	0.008593
MK598377	0.2811	0.2182	0.2351	0.2656	0.3313	0.2973	0.3072	0.322	0.454	0.47	53.81	3454	3600	-0.253	0.096944	-0.040796	0.009642
MK598378	0.2813	0.2183	0.235	0.2655	0.3321	0.2976	0.3063	0.3217	0.454	0.47	53.86	3454	3600	-0.253	0.096944	-0.040935	0.010337
MK598379	0.2811	0.2185	0.2351	0.2653	0.3312	0.2983	0.307	0.321	0.454	0.471	53.89	3454	3600	-0.2525	0.096667	-0.04038	0.00914
MK598380	0.2811	0.2181	0.235	0.2657	0.3313	0.2973	0.3067	0.3224	0.454	0.47	53.82	3454	3600	-0.253	0.096944	-0.041239	0.008955
MK598381	0.2814	0.2179	0.235	0.2657	0.3321	0.2969	0.3063	0.3224	0.453	0.469	53.75	3454	3600	-0.253	0.096944	-0.039629	0.009236
MK598382	0.2812	0.2181	0.235	0.2656	0.3317	0.2973	0.3067	0.322	0.454	0.47	53.82	3454	3600	-0.253	0.096944	-0.040584	0.00887
MK598383	0.281	0.2182	0.2351	0.2656	0.3312	0.2976	0.3066	0.322	0.454	0.47	53.87	3454	3600	-0.253361	0.096944	-0.040531	0.01028
MK598384	0.2812	0.2178	0.2351	0.2658	0.3313	0.2969	0.3074	0.3224	0.454	0.47	53.8	3454	3600	-0.251361	0.096944	-0.039578	0.008744
MK598385	0.2812	0.2182	0.235	0.2656	0.3317	0.2976	0.3067	0.3217	0.454	0.47	53.82	3454	3600	-0.253	0.096944	-0.040175	0.009344
MK598386	0.2812	0.2183	0.235	0.2655	0.3317	0.298	0.3067	0.3214	0.454	0.47	53.82	3454	3600	-0.253	0.096944	-0.04065	0.010076
MK598387	0.2812	0.2178	0.2351	0.2659	0.3313	0.2966	0.3074	0.3227	0.453	0.47	53.8	3454	3600	-0.251361	0.096944	-0.039591	0.007903
MK598388	0.2811	0.218	0.2351	0.2657	0.3313	0.2973	0.3072	0.322	0.454	0.47	53.83	3454	3600	-0.252333	0.096944	-0.041062	0.00947
MK598389	0.2811	0.2182	0.2351	0.2656	0.3317	0.2975	0.3067	0.3216	0.454	0.47	53.77	3454	3600	-0.253167	0.096944	-0.041329	0.008994
MK598390	0.2811	0.2181	0.235	0.2657	0.3313	0.2973	0.3067	0.3224	0.454	0.47	53.82	3454	3600	-0.253	0.096944	-0.041239	0.008955
MK598391	0.2812	0.2181	0.235	0.2656	0.3317	0.2976	0.3067	0.3217	0.454	0.47	53.84	3454	3600	-0.252333	0.096944	-0.040793	0.009678
MK598392	0.2812	0.2183	0.235	0.2655	0.3317	0.298	0.3067	0.3214	0.454	0.47	53.81	3454	3600	-0.253	0.096944	-0.040436	0.009859
MK598393	0.2811	0.2183	0.2351	0.2655	0.3312	0.2976	0.307	0.3217	0.454	0.47	53.82	3454	3600	-0.252722	0.096667	-0.03952	0.009413
MK598394	0.2811	0.2184	0.2351	0.2654	0.3317	0.2982	0.3067	0.3209	0.454	0.471	53.79	3454	3600	-0.253167	0.096944	-0.040452	0.010257
MK598395	0.2812	0.2182	0.235	0.2656	0.3321	0.2975	0.3065	0.3216	0.454	0.47	53.81	3454	3600	-0.250667	0.096944	-0.041271	0.009287
MK598396	0.2811	0.2182	0.2351	0.2656	0.3313	0.2976	0.3072	0.3217	0.454	0.47	53.8	3454	3600	-0.253	0.096944	-0.040432	0.009977
MK598397	0.2813	0.2183	0.235	0.2655	0.3321	0.2976	0.3063	0.3217	0.454	0.47	53.85	3454	3600	-0.253667	0.096944	-0.040564	0.010124
MK598398	0.2793	0.2183	0.2379	0.2644	0.3245	0.2982	0.317	0.3196	0.457	0.478	53.83	3452	3600	-0.25175	0.097222	-0.016272	0.026509
MK689674	0.2815	0.2164	0.2351	0.267	0.3241	0.2943	0.3146	0.3294	0.452	0.471	53.41	3449	3600	-0.251472	0.0975	-0.005347	0.002286
MK689675	0.2815	0.2166	0.2351	0.2669	0.3253	0.295	0.3138	0.3283	0.452	0.471	53.5	3449	3600	-0.25025	0.0975	-0.007528	0.000038
MK689676	0.2803	0.2162	0.2367	0.2669	0.3207	0.2941	0.3198	0.3278	0.453	0.475	53.47	3449	3600	-0.249944	0.0975	-0.00854	0.006798
MK760667	0.28	0.2204	0.2367	0.2629	0.3296	0.3061	0.3104	0.3112	0.458	0.481	53.45	3452	3600	-0.244667	0.097222	-0.026537	0.033023
MK760668	0.2799	0.2206	0.2366	0.2629	0.3267	0.3089	0.3136	0.3106	0.458	0.484	53.42	3451	3600	-0.246889	0.0975	-0.037398	0.032087
MK760669	0.2813	0.2194	0.2355	0.2638	0.3316	0.3041	0.308	0.315	0.455	0.476	53.3	3453	3600	-0.247917	0.097222	-0.032798	0.019768
MK760670	0.2804	0.2191	0.2362	0.2642	0.3288	0.3043	0.3099	0.3151	0.456	0.478	53.42	3453	3600	-0.249083	0.097222	-0.027162	0.029734
MK760671	0.2808	0.2189	0.2357	0.2646	0.3293	0.3032	0.3086	0.3171	0.455	0.476	53.59	3453	3600	-0.24775	0.096944	-0.022811	0.027271
MK760672	0.2804	0.2198	0.2362	0.2635	0.3311	0.3032	0.3092	0.314	0.457	0.477	53.61	3452	3600	-0.244278	0.097222	-0.026833	0.033533
MK760673	0.2793	0.2194	0.2366	0.2646	0.3259	0.3028	0.3116	0.3174	0.457	0.478	53.63	3456	3600	-0.245278	0.097222	-0.031222	0.025927
MK760674	0.281	0.2195	0.2354	0.2641	0.3326	0.3056	0.3067	0.313	0.455	0.477	53.47	3453	3600	-0.245722	0.096944	-0.030547	0.02317
MK760675	0.2818	0.2206	0.2353	0.2622	0.3351	0.3064	0.306	0.3108	0.456	0.477	54.03	3455	3600	-0.247028	0.097222	-0.023948	0.038193
MK760676	0.2823	0.2206	0.2349	0.2622	0.3368	0.3064	0.3031	0.3115	0.456	0.475	53.86	3454	3600	-0.247528	0.097222	-0.021706	0.034184
MK760677	0.281	0.2198	0.2353	0.2639	0.3317	0.3054	0.3054	0.3149	0.456	0.476	53.45	3453	3600	-0.248778	0.096667	-0.030172	0.019799
MK760678	0.2802	0.22	0.2364	0.2634	0.3307	0.3038	0.3096	0.3132	0.457	0.478	53.59	3452	3600	-0.243056	0.097222	-0.027169	0.035447
MK760679	0.2823	0.2198	0.2352	0.2627	0.3352	0.3045	0.3066	0.3123	0.456	0.476	53.83	3454	3600	-0.248417	0.097222	-0.021148	0.03762
MK760680	0.2804	0.2218	0.2356	0.2622	0.3316	0.3088	0.3046	0.3118	0.458	0.479	53.83	3451	3600	-0.247333	0.097222	-0.030584	0.027583
MK760681	0.2798	0.2192	0.2367	0.2643	0.3266	0.3052	0.3118	0.315	0.456	0.48	53.62	3453	3600	-0.246222	0.097222	-0.032224	0.028317
MK760682	0.2819	0.22	0.2356	0.2625	0.3338	0.3054	0.3077	0.3115	0.456	0.477	53.79	3454	3600	-0.246611	0.097222	-0.022736	0.03711
MK760683	0.2791	0.2202	0.2371	0.2637	0.324	0.3079	0.3125	0.314	0.458	0.483	53.52	3453	3600	-0.246639	0.097222	-0.031509	0.021449
MK760684	0.2817	0.2202	0.2354	0.2627	0.3348	0.3051	0.3055	0.3125	0.456	0.476	53.96	3454	3600	-0.247806	0.097222	-0.022893	0.033996
MK760685	0.281	0.2191	0.2353	0.2645	0.3311	0.3044	0.3056	0.3166	0.455	0.475	53.74	3451	3600	-0.250389	0.096944	-0.027444	0.026843
MK760686	0.2811	0.22	0.2357	0.2632	0.3312	0.3066	0.3091	0.3124	0.456	0.479	53.59	3452	3600	-0.247389	0.0975	-0.034431	0.025036
MK760687	0.2804	0.2217	0.2357	0.2622	0.3312	0.3088	0.3055	0.3115	0.458	0.479	54.01	3451	3600	-0.24725	0.097222	-0.029761	0.026761
MK760688	0.2805	0.2216	0.236	0.2619	0.3288	0.3103	0.3105	0.3089	0.458	0.484	53.66	3451	3600	-0.248583	0.097222	-0.033859	0.026719
MK760689	0.2811	0.2186	0.2353	0.265	0.3325	0.3025	0.3058	0.3174	0.454	0.474	53.54	3453	3600	-0.248361	0.096944	-0.035748	0.018901
MK760690	0.282	0.2204	0.235	0.2625	0.3351	0.3065	0.3046	0.3116	0.456	0.476	53.9	3454	3600	-0.247222	0.097222	-0.022786	0.038287
MK760691	0.2809	0.2214	0.2353	0.2624	0.3332	0.3073	0.3039	0.3127	0.457	0.477	53.98	3450	3600	-0.247806	0.097222	-0.029361	0.022164
MK760692	0.2802	0.2199	0.2366	0.2633	0.3299	0.3044	0.3109	0.3122	0.457	0.479	53.5	3452	3600	-0.246306	0.097222	-0.025504	0.031681
MK760693	0.281	0.2202	0.2353	0.2635	0.3311	0.3065	0.3058	0.314	0.456	0.477	53.53	3453	3600	-0.250917	0.096944	-0.031406	0.02943
MK760694	0.2806	0.2191	0.236	0.2643	0.3303	0.3048	0.3082	0.3147	0.456	0.477	53.64	3452	3600	-0.249528	0.097222	-0.027243	0.027213
MK760695	0.2798	0.219	0.2363	0.2648	0.3268	0.3035	0.3107	0.3174	0.456	0.478	53.44	3453	3600	-0.247972	0.097222	-0.026081	0.027359
MK760696	0.2807	0.2186	0.2359	0.2648	0.3293	0.302	0.3095	0.3173	0.455	0.476	53.59	3453	3600	-0.248389	0.096944	-0.02517	0.025526
MK760697	0.2795	0.2194	0.2369	0.2642	0.3258	0.3053	0.3125	0.3151	0.457	0.481	53.62	3453	3600	-0.24775	0.097222	-0.030792	0.030496
MK760698	0.2808	0.2193	0.2355	0.2644	0.3316	0.3052	0.3059	0.315	0.455	0.476	53.49	3453	3600	-0.248611	0.096944	-0.03334	0.021174
MK760699	0.2805	0.2188	0.2358	0.2649	0.3286	0.3028	0.3091	0.3177	0.455	0.476	53.57	3453	3600	-0.247528	0.096944	-0.024701	0.029069
MK760700	0.2798	0.219	0.2362	0.265	0.326	0.2991	0.31	0.3232	0.456	0.474	53.72	3450	3600	-0.250222	0.096667	-0.022754	0.01786
MK760701	0.2805	0.219	0.236	0.2644	0.3306	0.3028	0.3075	0.3164	0.456	0.476	53.51	3453	3600	-0.249111	0.096667	-0.031132	0.022256
MK760702	0.2793	0.2202	0.2374	0.2631	0.3228	0.3051	0.3142	0.3167	0.458	0.482	54.72	3451	3600	-0.252472	0.096667	-0.046886	0.001031
MK760703	0.2804	0.2201	0.2358	0.2637	0.3303	0.3063	0.3069	0.3135	0.456	0.478	53.65	3453	3600	-0.248778	0.096944	-0.032298	0.025013
MK760704	0.281	0.2186	0.2355	0.2649	0.3311	0.3027	0.3073	0.3166	0.455	0.475	53.53	3453	3600	-0.246389	0.096944	-0.023427	0.02606
MK760705	0.2811	0.2191	0.235	0.2647	0.3332	0.3041	0.3041	0.3163	0.455	0.474	53.55	3453	3600	-0.247472	0.097222	-0.038324	0.020554
MK760706	0.2795	0.2191	0.2364	0.2649	0.3259	0.2994	0.3103	0.3228	0.456	0.474	53.75	3451	3600	-0.250389	0.096667	-0.021549	0.020778
MK760707	0.2787	0.2184	0.2375	0.2654	0.3237	0.2985	0.3144	0.3222	0.456	0.476	54.08	3452	3600	-0.246334	0.096944	-0.022492	0.013203
MK760708	0.2803	0.2191	0.2362	0.2644	0.3297	0.3025	0.3079	0.3171	0.456	0.476	53.58	3453	3600	-0.251778	0.096944	-0.025094	0.032727
MK760709	0.2803	0.2217	0.236	0.262	0.3291	0.3098	0.3088	0.3102	0.458	0.482	53.59	3451	3600	-0.247639	0.097222	-0.033721	0.023804
MK760710	0.2791	0.2192	0.2372	0.2645	0.3244	0.3029	0.3146	0.3165	0.457	0.48	53.61	3456	3600	-0.244472	0.097222	-0.028579	0.028134
MK760711	0.2826	0.2193	0.2342	0.2639	0.3353	0.3023	0.3026	0.3183	0.454	0.471	53.7	3452	3600	-0.252389	0.0975	-0.013021	0.039503
MK760712	0.2792	0.2185	0.2369	0.2654	0.3269	0.2963	0.3111	0.3235	0.456	0.472	53.57	3451	3600	-0.246889	0.096667	-0.026439	0.015193
MK760713	0.2813	0.2198	0.2351	0.2638	0.3321	0.305	0.3053	0.3151	0.455	0.476	53.48	3453	3600	-0.251028	0.096944	-0.029075	0.024408
MK760714	0.2825	0.2194	0.2343	0.2638	0.3348	0.3023	0.3029	0.3183	0.454	0.471	53.7	3452	3600	-0.252111	0.097222	-0.013013	0.03933
MK760715	0.2799	0.2194	0.2361	0.2646	0.3283	0.3053	0.3073	0.3165	0.456	0.477	53.54	3452	3600	-0.249583	0.096944	-0.025639	0.030843
MK760716	0.2815	0.2189	0.2353	0.2644	0.3346	0.3023	0.3042	0.3166	0.455	0.472	53.43	3452	3600	-0.249889	0.097222	-0.034922	0.022658
MK760717	0.2826	0.2194	0.2342	0.2638	0.3352	0.3023	0.3025	0.3183	0.454	0.471	53.7	3452	3600	-0.252111	0.097222	-0.012503	0.039294
MK760718	0.2824	0.2195	0.2343	0.2638	0.3345	0.3026	0.3029	0.3183	0.454	0.471	53.7	3452	3600	-0.252111	0.097222	-0.013445	0.039351
MK760719	0.281	0.2221	0.235	0.2619	0.3333	0.3095	0.3025	0.3112	0.458	0.478	53.86	3451	3600	-0.248722	0.096944	-0.028484	0.026376
MK760720	0.2809	0.2184	0.2357	0.265	0.3297	0.3015	0.3086	0.3184	0.455	0.475	53.64	3453	3600	-0.2475	0.096944	-0.021878	0.024145
MK760721	0.2805	0.2198	0.2359	0.2638	0.3301	0.305	0.3075	0.3148	0.456	0.477	53.54	3453	3600	-0.250222	0.096944	-0.027208	0.028849
MK760722	0.2812	0.2184	0.2352	0.2652	0.3336	0.3021	0.3044	0.3177	0.454	0.472	53.51	3453	3600	-0.245639	0.096944	-0.035798	0.022825
MK760723	0.2797	0.2185	0.2361	0.2657	0.3278	0.2969	0.3085	0.3247	0.455	0.471	53.76	3451	3600	-0.248055	0.096667	-0.023185	0.019693
MK760724	0.281	0.2191	0.2358	0.2641	0.3313	0.3052	0.3082	0.3137	0.455	0.478	53.64	3453	3600	-0.250306	0.097222	-0.024577	0.027456
MK760725	0.2809	0.2193	0.2354	0.2644	0.3314	0.3046	0.3056	0.3158	0.455	0.476	53.74	3451	3600	-0.250611	0.096944	-0.029919	0.019799
MK760726	0.2812	0.219	0.2353	0.2645	0.3316	0.3031	0.3066	0.3166	0.455	0.475	53.53	3453	3600	-0.248222	0.096667	-0.026682	0.027129
MK760727	0.28	0.2215	0.2363	0.2621	0.3284	0.3092	0.3097	0.3105	0.458	0.482	53.64	3452	3600	-0.245028	0.096944	-0.032286	0.024707
MK760728	0.2804	0.2217	0.2361	0.2619	0.3296	0.3096	0.3089	0.3099	0.458	0.482	53.67	3452	3600	-0.245861	0.096944	-0.033434	0.024241
MK760729	0.2799	0.2201	0.237	0.2631	0.3266	0.3024	0.3117	0.3174	0.457	0.478	54.63	3451	3600	-0.256028	0.096667	-0.048933	0.001752
MK760730	0.2827	0.2194	0.2342	0.2637	0.3356	0.3023	0.3025	0.3179	0.454	0.471	53.73	3452	3600	-0.252111	0.097222	-0.01385	0.039379
MK760731	0.2791	0.219	0.2369	0.265	0.3258	0.3006	0.3109	0.3203	0.456	0.476	53.94	3452	3600	-0.246028	0.097222	-0.028034	0.01278
MK760732	0.2816	0.219	0.2349	0.2645	0.3328	0.3037	0.3046	0.3163	0.454	0.474	53.44	3454	3600	-0.248694	0.096944	-0.03044	0.027812
MK760733	0.2813	0.2197	0.2351	0.2639	0.3315	0.3051	0.3062	0.3152	0.455	0.476	53.45	3453	3600	-0.252056	0.096667	-0.031154	0.023379
MK760734	0.2794	0.218	0.2366	0.2659	0.3273	0.295	0.3103	0.3252	0.455	0.471	53.57	3451	3600	-0.247	0.096667	-0.02551	0.013893
MK760735	0.2795	0.2201	0.2375	0.2629	0.3252	0.3023	0.3147	0.3169	0.458	0.48	54.69	3451	3600	-0.254639	0.096667	-0.047686	0.003459
MK760736	0.281	0.2191	0.2357	0.2642	0.3313	0.3052	0.3078	0.314	0.455	0.477	53.68	3453	3600	-0.250306	0.097222	-0.024045	0.027609
MK760737	0.2809	0.2191	0.2358	0.2642	0.3309	0.3052	0.3082	0.314	0.455	0.478	53.68	3453	3600	-0.250306	0.097222	-0.024424	0.028128
MK760738	0.2805	0.2187	0.2362	0.2645	0.3297	0.3025	0.3095	0.3161	0.455	0.476	53.56	3453	3600	-0.247028	0.096944	-0.025317	0.026225
MK760739	0.2808	0.2222	0.2356	0.2614	0.3306	0.3115	0.3082	0.3078	0.458	0.483	53.65	3452	3600	-0.249945	0.097222	-0.034599	0.027459
MK760740	0.2808	0.2189	0.2357	0.2646	0.3302	0.3044	0.3082	0.3153	0.455	0.477	53.56	3453	3600	-0.250583	0.0975	-0.025955	0.026471
MK760741	0.281	0.2185	0.2357	0.2648	0.3304	0.3018	0.3082	0.3177	0.455	0.475	53.68	3453	3600	-0.247639	0.096944	-0.019507	0.024978
MK760742	0.2799	0.2189	0.2363	0.2649	0.3272	0.3029	0.3102	0.3178	0.456	0.477	53.53	3452	3600	-0.249556	0.096944	-0.027074	0.024757
MK760743	0.2827	0.2193	0.2342	0.2638	0.3356	0.302	0.3025	0.3183	0.454	0.47	53.68	3452	3600	-0.252111	0.097222	-0.012487	0.040048
MK760744	0.28	0.219	0.236	0.2651	0.3268	0.299	0.3088	0.3231	0.455	0.473	53.71	3451	3600	-0.249694	0.096389	-0.02284	0.017654
MK760745	0.281	0.2187	0.2354	0.2649	0.3308	0.3024	0.3074	0.3173	0.455	0.475	53.61	3453	3600	-0.2455	0.096944	-0.020947	0.026415
MK760746	0.2826	0.2193	0.2341	0.264	0.3352	0.3023	0.3025	0.3183	0.454	0.471	53.71	3452	3600	-0.251333	0.097222	-0.014902	0.037067
MK760747	0.282	0.2199	0.2353	0.2628	0.336	0.3044	0.3051	0.3125	0.456	0.475	53.95	3454	3600	-0.247806	0.097222	-0.02422	0.032012
MK760748	0.2816	0.22	0.235	0.2634	0.3332	0.306	0.3044	0.3138	0.456	0.476	53.48	3453	3600	-0.250917	0.096944	-0.030788	0.026811
MK760749	0.2811	0.2197	0.2353	0.2639	0.3322	0.3052	0.3053	0.3147	0.456	0.476	53.69	3453	3600	-0.2495	0.096944	-0.031698	0.026954
MK760750	0.2808	0.2191	0.2353	0.2647	0.3322	0.3036	0.305	0.3168	0.455	0.474	53.69	3453	3600	-0.248389	0.096944	-0.037002	0.02294
MK760751	0.2812	0.2197	0.2355	0.2636	0.3323	0.3063	0.3069	0.3128	0.456	0.478	53.25	3453	3600	-0.244945	0.0975	-0.03295	0.01234
MK760752	0.2814	0.2192	0.2353	0.2641	0.3321	0.3048	0.3059	0.315	0.455	0.476	53.74	3451	3600	-0.251528	0.096944	-0.032488	0.024476
MK760753	0.2796	0.2186	0.2363	0.2655	0.3277	0.2995	0.3087	0.3219	0.455	0.473	53.97	3452	3600	-0.245028	0.097222	-0.023647	0.012553
MK760754	0.281	0.2184	0.2354	0.2652	0.3306	0.3015	0.3079	0.3184	0.454	0.474	53.53	3453	3600	-0.246722	0.096944	-0.020704	0.025421
MK760755	0.2801	0.2188	0.2359	0.2653	0.3271	0.2987	0.3091	0.3235	0.455	0.473	53.7	3451	3600	-0.250722	0.096667	-0.021824	0.017603
MK760756	0.282	0.2202	0.2353	0.2624	0.336	0.3047	0.3051	0.3122	0.456	0.475	53.97	3454	3600	-0.248028	0.097222	-0.021322	0.034378
MK760757	0.2822	0.2197	0.235	0.2632	0.336	0.3041	0.3047	0.3133	0.455	0.474	53.97	3454	3600	-0.245083	0.097222	-0.023881	0.031944
MK760758	0.2808	0.2189	0.2358	0.2645	0.3297	0.3027	0.3091	0.3166	0.455	0.476	53.6	3453	3600	-0.247695	0.096944	-0.024537	0.026836
MK760759	0.2802	0.2206	0.2362	0.263	0.3263	0.3079	0.3121	0.313	0.457	0.482	53.54	3452	3600	-0.252584	0.096667	-0.027971	0.024044
MK760760	0.2823	0.2199	0.235	0.2628	0.3368	0.3039	0.304	0.3131	0.455	0.474	53.89	3454	3600	-0.247806	0.097222	-0.023502	0.033373
MK760761	0.2796	0.2184	0.2373	0.2647	0.3249	0.3	0.3112	0.321	0.456	0.476	54.34	3454	3600	-0.241972	0.096944	-0.037228	-0.012691
MK760762	0.2806	0.2197	0.2356	0.2641	0.3306	0.3048	0.3064	0.3154	0.456	0.476	53.72	3453	3600	-0.248722	0.096944	-0.030515	0.027496
MK760763	0.2801	0.2202	0.2362	0.2635	0.3292	0.3064	0.3085	0.3136	0.457	0.479	53.42	3453	3600	-0.243556	0.096667	-0.038276	0.022164
MK760764	0.2805	0.2224	0.2357	0.2614	0.3298	0.3129	0.3084	0.3071	0.459	0.484	53.65	3452	3600	-0.247361	0.097222	-0.036577	0.029215
MK760765	0.2808	0.2198	0.2355	0.2639	0.3302	0.3054	0.3069	0.3152	0.456	0.477	53.53	3453	3600	-0.251778	0.096944	-0.031915	0.024545
MK760766	0.2809	0.2204	0.2361	0.2626	0.3311	0.3049	0.3103	0.3121	0.457	0.479	54.02	3453	3600	-0.24925	0.096944	-0.022682	0.040671
MK760767	0.2804	0.2191	0.2361	0.2644	0.3301	0.3026	0.3079	0.3168	0.456	0.476	53.59	3453	3600	-0.251611	0.096944	-0.025977	0.033616
MK760768	0.2805	0.2216	0.2361	0.2618	0.3311	0.307	0.3107	0.3097	0.458	0.481	54.44	3455	3600	-0.2475	0.096667	-0.007865	0.036285
MK760769	0.2801	0.2211	0.2364	0.2624	0.3304	0.3053	0.3114	0.3121	0.458	0.48	54.28	3455	3600	-0.242833	0.097222	-0.00851	0.048958
MK760770	0.2802	0.2211	0.2362	0.2625	0.3307	0.3053	0.3104	0.3124	0.458	0.479	54.24	3455	3600	-0.243833	0.096944	-0.009127	0.049559
MK920923	0.2755	0.2217	0.2422	0.2606	0.3092	0.3112	0.3358	0.3045	0.464	0.502	53.96	3453	3600	-0.232584	0.096667	0.019053	0.030617
MK981888	0.2817	0.2225	0.2343	0.2615	0.3335	0.3135	0.3033	0.3077	0.457	0.481	53.67	3453	3600	-0.246222	0.097222	-0.018185	0.032729
MN075931	0.2791	0.2163	0.239	0.2656	0.3194	0.2996	0.321	0.3204	0.456	0.481	54.54	3448	3600	-0.241722	0.097778	-0.031319	0.010872
MN175989	0.2811	0.2164	0.2363	0.2662	0.3235	0.294	0.3189	0.3264	0.453	0.474	53.63	3449	3600	-0.249528	0.097222	-0.010773	0.003137
MN186249	0.2818	0.2157	0.2363	0.2661	0.3263	0.2926	0.318	0.3266	0.452	0.472	53.24	3448	3600	-0.249444	0.0975	-0.007384	-0.004523
MN186250	0.2819	0.2153	0.2366	0.2661	0.3267	0.2919	0.3179	0.327	0.452	0.471	53.11	3448	3600	-0.251	0.096944	-0.004525	-0.010947
MN233898	0.2815	0.2179	0.2354	0.2652	0.3301	0.2965	0.3074	0.3237	0.454	0.469	53.63	3453	3599	-0.24015	0.096138	-0.054424	-0.046617
MN233899	0.2813	0.2177	0.2356	0.2655	0.3295	0.2957	0.3091	0.3238	0.454	0.47	53.5	3454	3600	-0.240111	0.096389	-0.060784	-0.045836
MN233900	0.2816	0.2177	0.2352	0.2656	0.3311	0.295	0.3068	0.3245	0.453	0.468	53.56	3454	3600	-0.2395	0.096111	-0.058775	-0.047865
MN233901	0.283	0.2176	0.2347	0.2647	0.3338	0.2972	0.3063	0.322	0.453	0.469	53.47	3455	3600	-0.238195	0.096111	-0.053876	-0.03139
MN233902	0.2818	0.219	0.2352	0.2639	0.3302	0.3022	0.3072	0.3185	0.455	0.474	53.52	3454	3599	-0.235093	0.096416	-0.060053	-0.04299
MN233903	0.2815	0.218	0.2355	0.265	0.33	0.2971	0.308	0.3226	0.454	0.47	53.57	3454	3600	-0.240167	0.096389	-0.057146	-0.045914
MN233904	0.2815	0.2181	0.2354	0.265	0.3306	0.2964	0.3069	0.3233	0.454	0.469	53.6	3454	3600	-0.241861	0.096111	-0.063358	-0.043614
MN233905	0.2815	0.2181	0.2354	0.265	0.3306	0.2964	0.3069	0.3233	0.454	0.469	53.6	3454	3600	-0.241861	0.096111	-0.063358	-0.043614
MN233906	0.2807	0.2179	0.2362	0.2651	0.328	0.2967	0.3097	0.3232	0.455	0.471	53.59	3454	3600	-0.236361	0.096111	-0.058814	-0.043087
MN233907	0.2808	0.2182	0.2361	0.2649	0.3283	0.297	0.3092	0.3228	0.455	0.471	53.52	3454	3600	-0.239028	0.096111	-0.059605	-0.043709
MN233908	0.2809	0.218	0.236	0.2651	0.3287	0.2967	0.3088	0.3232	0.454	0.471	53.53	3454	3600	-0.23775	0.096111	-0.060292	-0.044064
MN233909	0.2807	0.2181	0.2362	0.265	0.328	0.297	0.3097	0.3228	0.455	0.472	53.51	3454	3600	-0.23775	0.096111	-0.060175	-0.043913
MN233910	0.2811	0.2181	0.2356	0.2652	0.3285	0.2974	0.308	0.3235	0.454	0.471	53.58	3454	3600	-0.241917	0.096111	-0.057859	-0.04354
MN233911	0.2809	0.218	0.236	0.2651	0.3287	0.2967	0.3088	0.3232	0.454	0.471	53.53	3454	3600	-0.23775	0.096111	-0.060292	-0.044064
MN233912	0.281	0.2178	0.2356	0.2656	0.3285	0.2959	0.3081	0.3247	0.454	0.47	53.54	3454	3600	-0.241889	0.096111	-0.057633	-0.045135
MN233913	0.2823	0.2176	0.2344	0.2657	0.3322	0.2953	0.3045	0.3255	0.452	0.466	53.47	3453	3600	-0.243722	0.096111	-0.058297	-0.044786
MN233914	0.2823	0.2176	0.2344	0.2657	0.3322	0.2953	0.3045	0.3255	0.452	0.466	53.47	3453	3600	-0.243722	0.096111	-0.058297	-0.044786
MN233915	0.2815	0.2181	0.2356	0.2648	0.3296	0.2971	0.309	0.3222	0.454	0.471	53.64	3454	3600	-0.240583	0.096111	-0.054974	-0.043744
MN233916	0.2815	0.2181	0.2357	0.2647	0.3302	0.2968	0.3083	0.3222	0.454	0.47	53.64	3454	3600	-0.241056	0.096111	-0.052854	-0.042522
MN233917	0.2814	0.2183	0.2355	0.2648	0.3293	0.2974	0.3085	0.3225	0.454	0.471	53.64	3454	3600	-0.240889	0.096111	-0.0565	-0.042739
MN233918	0.2816	0.218	0.2355	0.2649	0.3298	0.2965	0.3083	0.323	0.454	0.47	53.66	3454	3600	-0.241	0.096111	-0.056264	-0.044793
MN233919	0.2816	0.218	0.2354	0.2649	0.3305	0.2965	0.3079	0.3227	0.454	0.47	53.68	3454	3600	-0.238778	0.096111	-0.057419	-0.045885
MN233920	0.2809	0.2181	0.236	0.265	0.3287	0.2969	0.3088	0.3227	0.455	0.471	53.61	3454	3600	-0.236972	0.096111	-0.058411	-0.044117
MN233921	0.2811	0.2181	0.2358	0.265	0.3291	0.2969	0.3084	0.3227	0.454	0.471	53.63	3454	3600	-0.238111	0.096111	-0.058629	-0.042692
MN233922	0.2811	0.2177	0.2361	0.2652	0.3281	0.2962	0.3101	0.3234	0.454	0.471	53.55	3453	3600	-0.241917	0.096111	-0.0592	-0.044395
MN233923	0.2809	0.2182	0.236	0.2649	0.3291	0.2969	0.3088	0.3224	0.455	0.471	53.59	3454	3600	-0.236861	0.096111	-0.059225	-0.043904
MN233924	0.2816	0.2178	0.2354	0.2651	0.3313	0.2954	0.3069	0.3236	0.454	0.468	53.63	3454	3600	-0.241861	0.096111	-0.061925	-0.044929
MN233925	0.2815	0.2178	0.2354	0.2653	0.3306	0.2954	0.3069	0.3243	0.454	0.468	53.61	3454	3600	-0.242528	0.096111	-0.061052	-0.043838
MN233926	0.2816	0.2178	0.2354	0.2651	0.3313	0.2954	0.3069	0.3236	0.454	0.468	53.63	3454	3600	-0.241861	0.096111	-0.061925	-0.044929
MN233927	0.2814	0.2179	0.2355	0.2652	0.3306	0.2954	0.3068	0.3243	0.454	0.468	53.61	3454	3600	-0.242611	0.096111	-0.061051	-0.044329
MN233928	0.2815	0.2179	0.2354	0.2652	0.3306	0.2954	0.3069	0.3243	0.454	0.468	53.61	3454	3600	-0.242528	0.096111	-0.060948	-0.044183
MN233929	0.2815	0.2179	0.2355	0.2651	0.3306	0.2955	0.3069	0.324	0.454	0.469	53.61	3453	3599	-0.241623	0.096138	-0.060829	-0.04438
MN233930	0.2816	0.2178	0.2354	0.2652	0.3313	0.2951	0.3069	0.3239	0.454	0.468	53.64	3454	3600	-0.241861	0.096111	-0.061626	-0.044802
MN233931	0.2815	0.2179	0.2355	0.2651	0.3305	0.2955	0.3072	0.324	0.454	0.469	53.6	3454	3600	-0.242528	0.096111	-0.060817	-0.044379
MN233932	0.2816	0.2178	0.2353	0.2653	0.331	0.2951	0.3069	0.3243	0.454	0.468	53.57	3454	3600	-0.243	0.096111	-0.059663	-0.042622
MN233933	0.2819	0.2178	0.235	0.2652	0.3321	0.2955	0.3057	0.324	0.453	0.468	53.64	3454	3600	-0.241694	0.096111	-0.060202	-0.04377
MN233934	0.2816	0.2179	0.2352	0.2652	0.331	0.2954	0.3065	0.3243	0.454	0.468	53.58	3454	3600	-0.242528	0.096111	-0.060343	-0.04271
MN233935	0.2816	0.2179	0.2354	0.2651	0.331	0.2958	0.3069	0.3236	0.454	0.469	53.6	3454	3600	-0.241861	0.096111	-0.061865	-0.043453
MN233936	0.2816	0.218	0.2354	0.265	0.3312	0.296	0.3068	0.3235	0.454	0.469	53.57	3452	3598	-0.243079	0.096165	-0.061632	-0.04161
MN233937	0.2814	0.2178	0.2356	0.2653	0.3302	0.2951	0.3078	0.3243	0.454	0.469	53.63	3454	3600	-0.241861	0.096111	-0.060088	-0.044251
MN233938	0.2812	0.2178	0.2358	0.2652	0.3298	0.2951	0.3079	0.3243	0.454	0.469	53.61	3454	3600	-0.243389	0.096111	-0.059615	-0.044626
MN233939	0.2813	0.2179	0.2356	0.2652	0.3302	0.2951	0.3076	0.3243	0.454	0.469	53.63	3454	3600	-0.242056	0.096111	-0.060577	-0.04368
MN233940	0.2816	0.2181	0.2353	0.265	0.3312	0.2963	0.3064	0.3228	0.454	0.469	53.61	3454	3600	-0.241806	0.095833	-0.062049	-0.046361
MN233941	0.2817	0.2182	0.2351	0.2649	0.332	0.2963	0.3056	0.3228	0.454	0.468	53.65	3454	3600	-0.242472	0.095833	-0.061118	-0.045543
MN233942	0.2811	0.2178	0.2359	0.2652	0.3293	0.2954	0.3084	0.3239	0.454	0.47	53.69	3454	3600	-0.241	0.096111	-0.058732	-0.042923
MN233943	0.2814	0.2178	0.2356	0.2653	0.3302	0.2951	0.3078	0.3243	0.454	0.469	53.63	3454	3600	-0.241861	0.096111	-0.060088	-0.044251
MN233944	0.2817	0.2183	0.2353	0.2648	0.3315	0.2967	0.3065	0.3221	0.454	0.469	53.68	3454	3599	-0.24065	0.09586	-0.061751	-0.042216
MN233945	0.2815	0.2179	0.2355	0.2651	0.3306	0.2961	0.3075	0.3233	0.454	0.469	53.61	3454	3600	-0.240417	0.096111	-0.059808	-0.043211
MN233946	0.2815	0.2178	0.2355	0.2652	0.3306	0.2958	0.3075	0.3236	0.454	0.469	53.6	3454	3600	-0.240417	0.096111	-0.059656	-0.042992
MN233947	0.2816	0.2178	0.2353	0.2653	0.3307	0.2963	0.307	0.3235	0.454	0.469	53.47	3454	3600	-0.239	0.096111	-0.0574	-0.043632
MN233948	0.2811	0.2179	0.2358	0.2652	0.3288	0.2967	0.309	0.3232	0.454	0.471	53.49	3454	3600	-0.239194	0.096111	-0.058101	-0.046388
MN233949	0.2816	0.2178	0.2353	0.2654	0.3301	0.2959	0.3074	0.3241	0.454	0.469	53.53	3454	3600	-0.241139	0.096111	-0.057553	-0.046586
MN233950	0.2818	0.2177	0.235	0.2656	0.3316	0.2956	0.3058	0.3244	0.453	0.468	53.5	3454	3600	-0.239306	0.096111	-0.057517	-0.045445
MN233951	0.2816	0.2178	0.2355	0.2651	0.3307	0.296	0.3077	0.3232	0.454	0.469	53.42	3454	3600	-0.239194	0.096111	-0.058872	-0.046389
MN233952	0.2819	0.2177	0.235	0.2655	0.3328	0.2958	0.3047	0.3239	0.453	0.467	53.54	3454	3600	-0.241278	0.096389	-0.052916	-0.043669
MN233953	0.2818	0.2177	0.2349	0.2656	0.3317	0.2956	0.3059	0.3244	0.453	0.468	53.5	3454	3600	-0.239694	0.096389	-0.057654	-0.045824
MN233954	0.2814	0.2178	0.2354	0.2655	0.3295	0.296	0.3081	0.3242	0.454	0.469	53.47	3453	3600	-0.23975	0.096111	-0.057532	-0.041712
MN233955	0.281	0.2178	0.2359	0.2654	0.3292	0.2967	0.3084	0.3232	0.454	0.47	53.41	3454	3600	-0.236833	0.096111	-0.05776	-0.043213
MN233956	0.2813	0.2176	0.2355	0.2656	0.3296	0.2952	0.3073	0.3251	0.454	0.468	53.4	3454	3600	-0.239361	0.096111	-0.055229	-0.048175
MN233957	0.2815	0.2178	0.2355	0.2653	0.3303	0.296	0.3077	0.3235	0.454	0.469	53.38	3454	3600	-0.239194	0.096111	-0.061512	-0.046105
MN233958	0.2807	0.2178	0.2362	0.2654	0.3281	0.2967	0.3097	0.3232	0.454	0.471	53.41	3454	3600	-0.237083	0.096111	-0.0559	-0.042615
MN233959	0.281	0.2182	0.2356	0.2652	0.3287	0.297	0.308	0.3235	0.454	0.47	53.73	3454	3600	-0.239583	0.096111	-0.057618	-0.041197
MN233960	0.2813	0.2181	0.2354	0.2652	0.3296	0.2967	0.3076	0.3235	0.454	0.47	53.6	3454	3600	-0.240528	0.096111	-0.059601	-0.04681
MN233961	0.281	0.2178	0.2357	0.2655	0.3288	0.2957	0.3084	0.3245	0.454	0.47	53.61	3454	3600	-0.240528	0.096111	-0.057501	-0.046427
MN233962	0.2813	0.2183	0.2355	0.265	0.3297	0.2968	0.3077	0.3233	0.454	0.47	53.52	3453	3599	-0.240817	0.096138	-0.059901	-0.047375
MN233963	0.281	0.2179	0.2357	0.2654	0.3281	0.296	0.3092	0.3242	0.454	0.47	53.56	3454	3600	-0.241222	0.096111	-0.061054	-0.047946
MN233964	0.2811	0.2178	0.2358	0.2653	0.3292	0.2953	0.3091	0.3238	0.454	0.47	53.52	3454	3600	-0.240945	0.096111	-0.058438	-0.047172
MN233965	0.2817	0.2176	0.2352	0.2655	0.331	0.2948	0.3071	0.3247	0.453	0.468	53.54	3454	3600	-0.239445	0.096111	-0.059366	-0.047225
MN233966	0.2815	0.2178	0.2354	0.2653	0.33	0.2958	0.3084	0.3236	0.454	0.47	53.52	3454	3600	-0.240028	0.096111	-0.061428	-0.047011
MN233967	0.2814	0.2177	0.2354	0.2656	0.3303	0.2946	0.3076	0.3248	0.454	0.468	53.51	3454	3600	-0.2395	0.096111	-0.059435	-0.04801
MN233968	0.2813	0.2173	0.2352	0.2662	0.329	0.2941	0.3081	0.3267	0.453	0.468	53.64	3454	3600	-0.244139	0.095833	-0.048808	-0.042002
MN233969	0.2812	0.2174	0.2353	0.2661	0.3288	0.2944	0.308	0.3263	0.453	0.468	53.66	3454	3600	-0.243389	0.095833	-0.049399	-0.040591
MN233970	0.2811	0.2174	0.2354	0.2661	0.3285	0.2944	0.3084	0.326	0.453	0.469	53.66	3453	3599	-0.243207	0.095582	-0.048655	-0.043052
MN233971	0.281	0.2175	0.2354	0.2661	0.3286	0.2943	0.3084	0.3262	0.453	0.468	53.62	3454	3600	-0.2445	0.095833	-0.049257	-0.042902
MN233972	0.2808	0.2173	0.2357	0.2662	0.3278	0.2943	0.3094	0.3262	0.453	0.469	53.68	3454	3600	-0.244306	0.095833	-0.046132	-0.040496
MN233973	0.2813	0.2182	0.2356	0.2649	0.3302	0.2967	0.3073	0.3228	0.454	0.47	53.59	3454	3600	-0.242694	0.096111	-0.062486	-0.043954
MN233974	0.2813	0.2181	0.2354	0.2652	0.3296	0.2967	0.3076	0.3235	0.454	0.47	53.6	3454	3600	-0.240528	0.096111	-0.059588	-0.044857
MN233975	0.2813	0.2181	0.2355	0.2651	0.33	0.2963	0.3075	0.3235	0.454	0.47	53.59	3454	3600	-0.240611	0.096111	-0.058682	-0.045932
MN233976	0.2814	0.2181	0.2354	0.2651	0.3298	0.2969	0.3079	0.323	0.454	0.47	53.53	3454	3600	-0.241084	0.096111	-0.058872	-0.044907
MN233977	0.2813	0.218	0.2357	0.265	0.3297	0.2963	0.3078	0.3232	0.454	0.47	53.63	3454	3600	-0.240583	0.096111	-0.056093	-0.044234
MN233978	0.2815	0.2177	0.2355	0.2654	0.3291	0.2968	0.308	0.3236	0.454	0.47	53.58	3454	3600	-0.239583	0.096111	-0.062489	-0.047696
MN233979	0.2813	0.2178	0.2355	0.2654	0.3303	0.2953	0.3075	0.3242	0.454	0.469	53.56	3454	3600	-0.239583	0.096111	-0.060288	-0.047064
MN233980	0.2813	0.2178	0.2355	0.2655	0.3296	0.2953	0.3084	0.3242	0.454	0.469	53.53	3454	3600	-0.240194	0.096111	-0.059559	-0.047375
MN233981	0.2813	0.2178	0.2355	0.2654	0.33	0.2953	0.308	0.3242	0.454	0.469	53.59	3454	3600	-0.2395	0.096111	-0.059034	-0.046119
MN233982	0.2808	0.2179	0.2356	0.2656	0.328	0.2961	0.3082	0.325	0.454	0.47	53.65	3454	3600	-0.238806	0.096111	-0.058924	-0.045185
MN233983	0.2813	0.2179	0.2355	0.2653	0.3303	0.2956	0.3076	0.3237	0.454	0.469	53.61	3454	3600	-0.238861	0.096111	-0.058295	-0.045674
MN233984	0.2815	0.2178	0.2355	0.2653	0.3308	0.2951	0.3069	0.3246	0.454	0.468	53.54	3453	3600	-0.240694	0.096389	-0.059266	-0.047344
MN233985	0.2816	0.2181	0.2354	0.2648	0.331	0.2968	0.3071	0.3226	0.454	0.47	53.63	3454	3600	-0.241056	0.096111	-0.060643	-0.042915
MN233986	0.2814	0.2178	0.2354	0.2654	0.3303	0.2953	0.3076	0.3242	0.454	0.469	53.57	3454	3600	-0.240528	0.096111	-0.059593	-0.045833
MN233987	0.2813	0.2178	0.2355	0.2654	0.3303	0.2953	0.3076	0.3242	0.454	0.469	53.57	3454	3600	-0.239389	0.096111	-0.060071	-0.047042
MN233988	0.2811	0.2179	0.2357	0.2653	0.3288	0.2957	0.3092	0.3238	0.454	0.47	53.52	3454	3600	-0.240194	0.096111	-0.059769	-0.047142
MN233989	0.2817	0.2176	0.2352	0.2655	0.3313	0.2951	0.3067	0.3243	0.453	0.468	53.57	3454	3600	-0.23775	0.096111	-0.059699	-0.046305
MN233990	0.2816	0.2178	0.2354	0.2652	0.331	0.2951	0.3069	0.3243	0.454	0.468	53.57	3454	3600	-0.242528	0.096111	-0.060747	-0.044839
MN233991	0.2818	0.2182	0.235	0.265	0.3321	0.2967	0.305	0.3232	0.454	0.468	53.63	3454	3600	-0.241945	0.096111	-0.059639	-0.040956
MN233992	0.2811	0.2174	0.2355	0.266	0.3281	0.2943	0.3092	0.3259	0.453	0.469	53.67	3454	3600	-0.244722	0.095556	-0.047669	-0.040027
MN233993	0.2817	0.218	0.2354	0.265	0.3312	0.2963	0.3072	0.3228	0.454	0.469	53.6	3452	3598	-0.242385	0.096165	-0.06076	-0.044163
MN233994	0.282	0.2179	0.235	0.2651	0.3317	0.2955	0.3062	0.324	0.453	0.468	53.59	3454	3600	-0.242306	0.096111	-0.060926	-0.043486
MN233995	0.2812	0.2168	0.2355	0.2665	0.3287	0.293	0.3087	0.3273	0.453	0.467	53.69	3453	3600	-0.243694	0.095833	-0.047934	-0.042406
MN233996	0.2812	0.2168	0.2355	0.2665	0.3287	0.293	0.3087	0.3273	0.453	0.467	53.69	3453	3600	-0.243694	0.095833	-0.047934	-0.042406
MN233997	0.2815	0.2178	0.2355	0.2652	0.3301	0.2947	0.308	0.3246	0.454	0.469	53.53	3455	3600	-0.243083	0.096111	-0.061252	-0.045415
MN233998	0.2817	0.2176	0.2351	0.2656	0.3313	0.2944	0.3062	0.3253	0.453	0.467	53.56	3454	3600	-0.24175	0.096111	-0.061695	-0.04328
MN233999	0.281	0.2181	0.2359	0.265	0.329	0.2964	0.3088	0.3233	0.454	0.471	53.65	3453	3600	-0.241139	0.096111	-0.060064	-0.04233
MN234000	0.2816	0.2172	0.2352	0.266	0.3297	0.2934	0.3085	0.3263	0.453	0.468	53.61	3454	3600	-0.246306	0.095833	-0.048065	-0.039776
MN234001	0.2814	0.218	0.2355	0.2651	0.3302	0.2964	0.3073	0.3233	0.454	0.47	53.6	3454	3600	-0.241639	0.096111	-0.060897	-0.043463
MN234002	0.2812	0.2178	0.2358	0.2652	0.3298	0.2952	0.3082	0.324	0.454	0.469	53.54	3453	3599	-0.239928	0.096138	-0.059541	-0.04351
MN234003	0.2813	0.2179	0.2356	0.2651	0.3302	0.2955	0.3078	0.3237	0.454	0.469	53.65	3453	3599	-0.240956	0.096138	-0.059904	-0.042555
MN234004	0.2813	0.2175	0.2355	0.2657	0.33	0.294	0.3075	0.3259	0.453	0.468	53.55	3454	3600	-0.241861	0.096111	-0.058937	-0.046889
MN234005	0.2814	0.2172	0.2354	0.266	0.329	0.294	0.3092	0.3259	0.453	0.468	53.66	3454	3600	-0.244028	0.095833	-0.048157	-0.041538
MN234006	0.282	0.2178	0.235	0.2651	0.3318	0.2955	0.3064	0.324	0.453	0.468	53.54	3454	3600	-0.242056	0.096111	-0.061219	-0.045368
MN234007	0.282	0.2178	0.235	0.2651	0.3317	0.2952	0.3062	0.3244	0.453	0.468	53.55	3454	3600	-0.241889	0.096111	-0.06125	-0.04667
MN234008	0.2817	0.2177	0.2352	0.2654	0.3308	0.2952	0.3072	0.3247	0.453	0.468	53.59	3454	3600	-0.243111	0.096389	-0.061161	-0.046565
MN234009	0.2818	0.2181	0.235	0.2651	0.3321	0.2962	0.3058	0.323	0.454	0.468	53.63	3455	3600	-0.2415	0.096111	-0.060447	-0.044971
MN234010	0.2819	0.2184	0.2349	0.2648	0.3313	0.2965	0.3062	0.3234	0.454	0.469	53.61	3454	3600	-0.242917	0.096111	-0.06091	-0.045976
MN234011	0.2818	0.2181	0.235	0.2651	0.3321	0.2962	0.3058	0.323	0.454	0.468	53.63	3455	3600	-0.2415	0.096111	-0.060447	-0.044971
MN234012	0.2817	0.218	0.235	0.2652	0.3321	0.2959	0.3057	0.3234	0.454	0.468	53.62	3455	3600	-0.241583	0.096111	-0.060565	-0.045959
MN234013	0.2812	0.2176	0.2359	0.2654	0.3291	0.2952	0.3097	0.3237	0.454	0.47	53.44	3455	3600	-0.239694	0.096111	-0.061354	-0.049382
MN234014	0.281	0.218	0.2357	0.2653	0.3285	0.2963	0.3088	0.3238	0.454	0.47	53.59	3454	3600	-0.240528	0.096111	-0.05773	-0.046074
MN234015	0.2816	0.2179	0.2354	0.2651	0.3312	0.296	0.3068	0.3232	0.454	0.469	53.64	3455	3600	-0.242056	0.096111	-0.059687	-0.043596
MN234016	0.2811	0.2182	0.2358	0.2649	0.3296	0.2969	0.308	0.3227	0.454	0.47	53.46	3454	3600	-0.239778	0.096111	-0.059139	-0.044865
MN234017	0.2819	0.2174	0.235	0.2657	0.3322	0.2953	0.3058	0.3242	0.453	0.467	53.55	3454	3600	-0.236472	0.096111	-0.058937	-0.040423
MN234018	0.2819	0.2178	0.2348	0.2655	0.331	0.2965	0.306	0.3239	0.453	0.468	53.48	3454	3600	-0.242222	0.096111	-0.055009	-0.045666
MN234019	0.2813	0.2178	0.2355	0.2655	0.3292	0.2955	0.3079	0.3246	0.454	0.469	53.46	3454	3600	-0.241083	0.095833	-0.053891	-0.044048
MN234020	0.2816	0.2179	0.2349	0.2656	0.3295	0.2968	0.3065	0.3246	0.453	0.469	53.49	3454	3600	-0.242222	0.096111	-0.05258	-0.049471
MN234021	0.2815	0.2178	0.2352	0.2656	0.33	0.2957	0.3072	0.3245	0.453	0.469	53.62	3454	3600	-0.24225	0.096111	-0.057687	-0.045702
MN234022	0.2806	0.2184	0.2362	0.2648	0.3282	0.2965	0.3099	0.3226	0.455	0.471	53.64	3455	3600	-0.238861	0.096111	-0.063287	-0.042519
MN234023	0.2816	0.2175	0.2354	0.2655	0.3302	0.2958	0.3075	0.3239	0.453	0.469	53.57	3454	3600	-0.24	0.096111	-0.059566	-0.045405
MN234024	0.2816	0.2177	0.2355	0.2653	0.3302	0.2964	0.3075	0.3233	0.454	0.47	53.52	3454	3600	-0.239778	0.096111	-0.061778	-0.046326
MN234025	0.2816	0.2176	0.2355	0.2654	0.3295	0.2962	0.3084	0.3237	0.454	0.47	53.58	3454	3600	-0.239528	0.096111	-0.060052	-0.045708
MN234026	0.2816	0.2177	0.2355	0.2652	0.3303	0.2965	0.3076	0.323	0.454	0.47	53.54	3453	3599	-0.2394	0.096138	-0.061423	-0.046411
MN234027	0.2815	0.2174	0.2357	0.2655	0.3291	0.2954	0.3088	0.3243	0.454	0.47	53.6	3454	3600	-0.240333	0.095833	-0.059488	-0.046983
MN234028	0.2816	0.2178	0.2354	0.2653	0.3298	0.2964	0.3076	0.3236	0.454	0.47	53.56	3454	3600	-0.239695	0.096111	-0.06204	-0.047521
MN234029	0.2815	0.2177	0.2355	0.2653	0.3296	0.2965	0.3077	0.3237	0.454	0.47	53.54	3453	3599	-0.240261	0.096138	-0.061839	-0.047938
MN234030	0.2814	0.2178	0.2356	0.2652	0.3295	0.2967	0.308	0.3232	0.454	0.47	53.59	3454	3600	-0.239861	0.096111	-0.061044	-0.047216
MN234031	0.2807	0.2186	0.2357	0.265	0.3273	0.2979	0.3092	0.3227	0.455	0.472	53.6	3454	3600	-0.241306	0.096111	-0.062787	-0.044946
MN234032	0.2807	0.2184	0.2358	0.265	0.3271	0.2977	0.3098	0.3228	0.455	0.472	53.62	3453	3599	-0.240928	0.096138	-0.060951	-0.04417
MN234033	0.2816	0.2178	0.2354	0.2652	0.3316	0.2955	0.3064	0.3237	0.454	0.468	53.62	3452	3598	-0.242774	0.096165	-0.05973	-0.043473
MN234034	0.2816	0.2178	0.2354	0.2652	0.3313	0.2953	0.3065	0.3238	0.454	0.468	53.61	3454	3600	-0.242028	0.096111	-0.060062	-0.043418
MN234035	0.2816	0.2179	0.2355	0.265	0.3313	0.296	0.3061	0.3238	0.454	0.468	53.62	3451	3597	-0.242118	0.096191	-0.058543	-0.042809
MN234036	0.2815	0.2177	0.2354	0.2655	0.3306	0.2947	0.3069	0.325	0.454	0.468	53.61	3454	3600	-0.241861	0.096111	-0.059818	-0.045691
MN234037	0.2816	0.2182	0.2352	0.265	0.3317	0.2967	0.3052	0.3232	0.454	0.468	53.62	3454	3600	-0.242111	0.096111	-0.059318	-0.040646
MN234038	0.2814	0.2179	0.2355	0.2652	0.3306	0.2958	0.3069	0.3239	0.454	0.469	53.62	3454	3600	-0.241167	0.096111	-0.059949	-0.0445
MN234039	0.2817	0.2178	0.2353	0.2652	0.3317	0.2951	0.3065	0.3239	0.454	0.468	53.59	3454	3600	-0.242889	0.096111	-0.060002	-0.043822
MN234040	0.2817	0.2178	0.2352	0.2652	0.3313	0.2959	0.3065	0.3237	0.454	0.468	53.61	3454	3600	-0.240306	0.096111	-0.057815	-0.045708
MN234041	0.2813	0.2182	0.2355	0.265	0.3306	0.2963	0.3073	0.3231	0.454	0.469	53.57	3451	3597	-0.240673	0.096191	-0.06318	-0.043324
MN234042	0.2816	0.2178	0.2353	0.2652	0.3311	0.2958	0.3071	0.3236	0.454	0.469	53.58	3454	3600	-0.241556	0.096389	-0.061017	-0.044238
MN234043	0.2816	0.2181	0.2353	0.2649	0.3313	0.2964	0.3065	0.3229	0.454	0.469	53.57	3454	3600	-0.241861	0.096111	-0.061753	-0.042851
MN234044	0.2815	0.2178	0.2354	0.2653	0.3306	0.2954	0.3069	0.3243	0.454	0.468	53.63	3454	3600	-0.241861	0.096111	-0.060089	-0.044896
MN234045	0.2818	0.218	0.2353	0.2648	0.3317	0.2957	0.3068	0.3236	0.454	0.468	53.63	3454	3600	-0.244528	0.096111	-0.06352	-0.042571
MN234046	0.2817	0.2181	0.2351	0.265	0.3321	0.2963	0.3053	0.3232	0.454	0.468	53.63	3454	3600	-0.242028	0.096111	-0.059281	-0.040689
MN234047	0.2816	0.2176	0.2354	0.2655	0.3313	0.2936	0.3065	0.3255	0.453	0.467	53.59	3454	3600	-0.243417	0.096111	-0.061815	-0.043789
MN234048	0.2816	0.2178	0.2354	0.2652	0.3313	0.2951	0.3069	0.3239	0.454	0.468	53.64	3454	3600	-0.241861	0.096111	-0.061626	-0.044802
MN234049	0.2817	0.218	0.2354	0.265	0.3312	0.2963	0.3072	0.3228	0.454	0.469	53.6	3452	3598	-0.242385	0.096165	-0.06076	-0.044163
MN234050	0.2816	0.2179	0.2353	0.2652	0.3311	0.2958	0.3062	0.3239	0.454	0.468	53.59	3453	3599	-0.240956	0.096138	-0.061303	-0.043379
MN234051	0.2816	0.2171	0.2352	0.266	0.3297	0.2938	0.3085	0.3261	0.453	0.468	53.63	3454	3600	-0.245111	0.095833	-0.048434	-0.038193
MN234052	0.2816	0.2178	0.2353	0.2652	0.332	0.2958	0.3061	0.3236	0.454	0.468	53.6	3454	3600	-0.241778	0.096389	-0.062661	-0.042924
MN234053	0.2816	0.2174	0.2351	0.2658	0.3298	0.2942	0.3087	0.3257	0.453	0.468	53.63	3454	3600	-0.24575	0.095833	-0.050218	-0.039308
MN234054	0.2816	0.2173	0.2352	0.2659	0.3297	0.2938	0.3085	0.3261	0.453	0.468	53.64	3454	3600	-0.245	0.095833	-0.050185	-0.039397
MN234055	0.2813	0.2178	0.2357	0.2653	0.3298	0.2954	0.3082	0.3239	0.454	0.469	53.59	3454	3600	-0.241861	0.096111	-0.059837	-0.043433
MN234056	0.2813	0.2178	0.2357	0.2653	0.3295	0.2954	0.3086	0.3239	0.454	0.47	53.62	3454	3600	-0.241861	0.096111	-0.059426	-0.042984
MN418142	0.2816	0.2188	0.2346	0.265	0.324	0.304	0.312	0.3221	0.454	0.477	54.1	3449	3601	-0.248153	0.097195	0.047141	-0.012539
MN418143	0.2816	0.2183	0.2343	0.2658	0.325	0.3034	0.3085	0.3253	0.453	0.474	53.91	3447	3601	-0.246959	0.097751	0.044758	-0.023297
MN418144	0.2822	0.2181	0.234	0.2656	0.3275	0.3016	0.3084	0.3245	0.452	0.473	53.79	3449	3601	-0.246043	0.097195	0.045455	-0.01258
MN418145	0.2832	0.2182	0.2328	0.2657	0.3306	0.3015	0.3035	0.3261	0.451	0.469	53.76	3448	3601	-0.245932	0.097195	0.04267	-0.020539
MN418146	0.2815	0.219	0.2347	0.2648	0.3253	0.3037	0.3105	0.3224	0.454	0.476	53.99	3450	3601	-0.244265	0.097473	0.043901	-0.015158
MN418147	0.2827	0.218	0.2338	0.2655	0.3287	0.3022	0.3082	0.3233	0.452	0.473	53.95	3449	3601	-0.245571	0.097473	0.042064	-0.015004
MN418148	0.2822	0.2182	0.2337	0.2658	0.3268	0.3004	0.3077	0.3266	0.452	0.471	53.57	3448	3601	-0.249597	0.097195	0.050601	-0.017516
MN418149	0.2806	0.2172	0.2354	0.2668	0.3216	0.2981	0.3127	0.3288	0.453	0.473	53.78	3450	3601	-0.245293	0.096918	0.045593	-0.021975
MN418150	0.2804	0.2182	0.2357	0.2656	0.3213	0.3015	0.3145	0.3247	0.454	0.477	53.8	3448	3601	-0.246209	0.097195	0.044085	-0.021133
MN418151	0.2817	0.2177	0.2343	0.2663	0.3247	0.3015	0.3092	0.3264	0.452	0.473	53.9	3449	3601	-0.247292	0.097195	0.046116	-0.023621
MN418152	0.2811	0.2188	0.235	0.2652	0.3239	0.303	0.3109	0.3238	0.454	0.476	54	3449	3601	-0.246737	0.097195	0.048343	-0.011038
MN418153	0.2813	0.2179	0.2349	0.2659	0.3238	0.301	0.312	0.3255	0.453	0.475	54.03	3449	3601	-0.247376	0.097195	0.048565	-0.017878
MN418154	0.2821	0.2184	0.2337	0.2657	0.3265	0.3022	0.3085	0.3247	0.452	0.473	53.95	3449	3601	-0.247598	0.097195	0.049894	-0.022945
MN418155	0.2819	0.2179	0.2339	0.2662	0.326	0.3018	0.3074	0.3261	0.452	0.472	53.98	3449	3601	-0.247181	0.097195	0.045393	-0.023239
MN418156	0.2816	0.2185	0.2346	0.2654	0.3245	0.3034	0.3106	0.3232	0.453	0.476	54	3448	3601	-0.249153	0.097195	0.048523	-0.015245
MN418157	0.2811	0.2178	0.235	0.266	0.323	0.3002	0.3124	0.3264	0.453	0.474	53.91	3449	3601	-0.246265	0.097195	0.052142	-0.018795
MN418158	0.2811	0.2186	0.2346	0.2657	0.324	0.3024	0.3098	0.3256	0.453	0.474	53.95	3449	3601	-0.244377	0.097195	0.047256	-0.019321
MN418159	0.2823	0.2176	0.2338	0.2663	0.3269	0.3015	0.3072	0.3261	0.452	0.472	53.84	3449	3601	-0.248764	0.097195	0.046761	-0.024128
MN418160	0.2824	0.2178	0.2337	0.266	0.3272	0.3018	0.3062	0.3261	0.452	0.471	53.81	3449	3601	-0.24757	0.096918	0.044937	-0.024927
MN418161	0.2816	0.2178	0.2343	0.2664	0.325	0.3008	0.3092	0.3267	0.452	0.473	53.96	3449	3601	-0.24682	0.097195	0.042143	-0.016733
MN418162	0.2818	0.2184	0.2341	0.2656	0.3255	0.3034	0.3099	0.3239	0.453	0.475	53.92	3449	3601	-0.244793	0.097473	0.045523	-0.020059
MN418163	0.2815	0.2176	0.2346	0.2664	0.3239	0.3012	0.31	0.3267	0.452	0.473	53.86	3449	3601	-0.247181	0.097195	0.047075	-0.022816
MN418164	0.2816	0.2184	0.2343	0.2657	0.325	0.3038	0.3085	0.3249	0.453	0.474	53.92	3447	3601	-0.246959	0.097751	0.044296	-0.022584
MN418165	0.2816	0.2182	0.2347	0.2656	0.324	0.3018	0.3114	0.325	0.453	0.475	53.81	3449	3601	-0.246876	0.097195	0.042413	-0.021808
MN418166	0.2811	0.2178	0.2359	0.2653	0.3291	0.2954	0.309	0.3239	0.454	0.47	53.53	3454	3600	-0.241861	0.096111	-0.06258	-0.044856
MN418167	0.2812	0.219	0.2345	0.2654	0.3236	0.3048	0.3102	0.3232	0.454	0.477	53.99	3449	3601	-0.245765	0.097195	0.045207	-0.015677
MN418168	0.282	0.218	0.2337	0.2663	0.3252	0.3014	0.3082	0.327	0.452	0.472	53.84	3449	3601	-0.249903	0.097195	0.038221	-0.021783
MN418169	0.2816	0.2187	0.2346	0.2651	0.3247	0.3035	0.3105	0.3233	0.454	0.476	53.92	3449	3601	-0.246931	0.097195	0.048782	-0.019176
MN418170	0.2812	0.2181	0.2345	0.2662	0.3238	0.301	0.3096	0.3269	0.453	0.473	53.66	3448	3601	-0.248486	0.097195	0.054338	-0.010344
MN418171	0.2817	0.2189	0.2345	0.2649	0.325	0.3042	0.31	0.3226	0.454	0.476	53.92	3449	3601	-0.246931	0.097195	0.049286	-0.019754
MN418172	0.2813	0.2188	0.2348	0.2652	0.3243	0.3027	0.3105	0.3241	0.454	0.475	54.02	3449	3601	-0.247431	0.097195	0.047764	-0.013264
MN418173	0.2807	0.2187	0.2356	0.265	0.3214	0.3039	0.314	0.3226	0.455	0.479	53.8	3448	3601	-0.246959	0.097195	0.049323	-0.008005
MN418174	0.2812	0.2178	0.235	0.266	0.3234	0.3002	0.312	0.3264	0.453	0.474	53.91	3449	3601	-0.246265	0.097195	0.052036	-0.019383
MN418175	0.2813	0.2183	0.2348	0.2656	0.324	0.3018	0.3112	0.325	0.453	0.475	53.91	3449	3601	-0.247153	0.097195	0.044157	-0.020221
MN418176	0.2813	0.2188	0.2342	0.2657	0.3238	0.3039	0.3099	0.3244	0.453	0.476	53.88	3448	3601	-0.24707	0.097195	0.051427	-0.011373
MN418177	0.2816	0.219	0.2346	0.2647	0.325	0.3033	0.311	0.3228	0.454	0.476	53.94	3450	3601	-0.24632	0.097195	0.046344	-0.01629
MN418178	0.282	0.2185	0.2339	0.2656	0.3253	0.3035	0.3101	0.324	0.453	0.475	54	3450	3601	-0.245682	0.097473	0.049185	-0.017814
MN418179	0.2819	0.2181	0.2341	0.2658	0.3253	0.3025	0.3092	0.3247	0.453	0.474	53.6	3448	3601	-0.249375	0.096918	0.048557	-0.01866
MN418180	0.2816	0.2181	0.2342	0.2661	0.3235	0.3014	0.3108	0.3263	0.453	0.474	53.44	3449	3601	-0.244904	0.097195	0.050139	-0.012492
MN418181	0.2822	0.2183	0.2339	0.2656	0.3265	0.3039	0.3074	0.3237	0.453	0.474	53.9	3449	3601	-0.248042	0.097195	0.044645	-0.02248
MN418182	0.2822	0.2178	0.2338	0.2661	0.3265	0.3015	0.3072	0.3264	0.452	0.472	53.81	3449	3601	-0.247959	0.097195	0.045476	-0.028987
MN418183	0.2814	0.2179	0.2347	0.266	0.324	0.3014	0.311	0.3256	0.453	0.474	54.03	3449	3601	-0.246709	0.097195	0.048574	-0.018745
MN418184	0.2814	0.2179	0.2344	0.2663	0.3231	0.3007	0.3113	0.327	0.453	0.474	53.45	3449	3601	-0.243849	0.096918	0.051976	-0.014818
MN534894	0.2779	0.2199	0.2379	0.2644	0.316	0.3108	0.3177	0.3142	0.458	0.489	54.19	3447	3599	-0.244874	0.097249	0.021564	0.009157
MN534896	0.2801	0.2195	0.2364	0.264	0.3269	0.3057	0.3115	0.3152	0.456	0.48	53.5	3452	3600	-0.2465	0.096944	-0.027458	0.018084
MN534897	0.2803	0.2194	0.2362	0.2641	0.3277	0.3053	0.3113	0.3152	0.456	0.479	53.47	3452	3600	-0.244	0.096944	-0.029319	0.019708
MN726804	0.2799	0.2216	0.2372	0.2613	0.3242	0.3104	0.3169	0.3087	0.459	0.488	54.27	3451	3600	-0.253361	0.096944	-0.012472	0.046819
MN726805	0.2815	0.2227	0.2354	0.2605	0.3345	0.3151	0.3066	0.3035	0.458	0.484	54.05	3448	3596	-0.247859	0.097887	-0.014124	0.052187
MN726812	0.2815	0.2221	0.2359	0.2605	0.3336	0.3138	0.3094	0.303	0.458	0.485	54.12	3449	3597	-0.249236	0.097859	-0.016979	0.053101
MN726814	0.2804	0.2215	0.2368	0.2613	0.3279	0.3105	0.3148	0.3074	0.459	0.486	53.92	3444	3594	-0.247412	0.096828	-0.006129	0.052081
MN726815	0.2808	0.2217	0.2363	0.2612	0.3295	0.312	0.312	0.3059	0.459	0.486	54.08	3423	3572	-0.245801	0.096865	-0.011177	0.045648
MN726818	0.2812	0.2221	0.2361	0.2607	0.3312	0.3137	0.3109	0.3041	0.459	0.486	54.14	3432	3581	-0.244904	0.097459	-0.012207	0.047531
MN726819	0.2794	0.2245	0.236	0.2601	0.3305	0.3167	0.3093	0.3009	0.46	0.489	54.11	3346	3490	-0.239112	0.097708	-0.010394	0.050947
MN726826	0.2793	0.2212	0.2372	0.2623	0.3251	0.3084	0.3142	0.3115	0.459	0.484	54.26	3417	3565	-0.248022	0.097055	-0.013224	0.047673
MN726827	0.2784	0.2232	0.2374	0.261	0.324	0.3118	0.3145	0.3086	0.46	0.487	54.09	3350	3495	-0.245608	0.097568	-0.01446	0.047841
MN726830	0.2814	0.2225	0.2357	0.2604	0.333	0.316	0.3086	0.302	0.459	0.487	54.09	3448	3596	-0.251613	0.097887	-0.013952	0.057235
MN726831	0.2797	0.2211	0.2377	0.2615	0.3242	0.3089	0.3193	0.3082	0.459	0.488	54.02	3446	3595	-0.250904	0.097079	-0.011554	0.058113
MN726836	0.2779	0.2212	0.2395	0.2615	0.3112	0.313	0.3283	0.3092	0.461	0.498	54.18	3444	3597	-0.256074	0.097581	-0.005101	0.026616
MN726839	0.278	0.2215	0.2397	0.2608	0.3112	0.3144	0.3289	0.3072	0.461	0.499	54.1	3447	3600	-0.256389	0.097222	-0.012311	0.027152
MN726841	0.2771	0.2217	0.2391	0.2621	0.3185	0.307	0.272	0.3575	0.467	0.454	54.8	3314	3424	-0.398306	0.09229	-0.023573	-0.030295
MN726861	0.2777	0.2212	0.2399	0.2613	0.3113	0.3128	0.3287	0.3083	0.461	0.498	54.17	3443	3596	-0.253893	0.09733	-0.011302	0.028882
MN726873	0.2782	0.2221	0.2393	0.2604	0.3128	0.315	0.3267	0.3068	0.462	0.498	54.09	3445	3598	-0.257727	0.097276	-0.00625	0.025768
MN726879	0.2771	0.2218	0.2394	0.2616	0.3102	0.3164	0.3263	0.3081	0.462	0.499	54.31	3423	3578	-0.253913	0.096702	0.000497	0.025055
MN857167	0.2772	0.2231	0.2404	0.2593	0.3089	0.3195	0.3318	0.3017	0.464	0.506	54.02	3447	3600	-0.254306	0.097222	-0.008197	0.021616
MN857168	0.2768	0.2231	0.2405	0.2595	0.3096	0.3173	0.3303	0.304	0.464	0.503	54.23	3447	3600	-0.253917	0.097222	-0.010968	0.026783
MN857169	0.2782	0.2215	0.2398	0.2605	0.3127	0.3147	0.3284	0.3058	0.462	0.499	54.11	3447	3600	-0.256722	0.097222	-0.013459	0.027322
MN857170	0.2778	0.2232	0.2396	0.2595	0.3122	0.3181	0.3265	0.3041	0.463	0.501	54.22	3447	3600	-0.255056	0.097222	-0.011415	0.020246
MN857171	0.2772	0.223	0.24	0.2597	0.3098	0.3173	0.3296	0.3047	0.463	0.502	54.23	3447	3600	-0.257667	0.097222	-0.011366	0.017911
MN862283	0.2822	0.2173	0.2334	0.2671	0.3294	0.2978	0.3032	0.3298	0.451	0.466	53.82	3449	3601	-0.244793	0.097195	0.039895	-0.023706
MT454631	0.2805	0.2207	0.2373	0.2615	0.3306	0.3055	0.3139	0.3089	0.459	0.482	53.64	3452	3600	-0.249	0.096944	-0.011986	0.051857
MT454632	0.2807	0.2219	0.2369	0.2605	0.3304	0.3102	0.3139	0.3058	0.459	0.485	54.01	3443	3593	-0.24776	0.09769	-0.022908	0.047217
MT454633	0.2808	0.2233	0.2365	0.2594	0.3331	0.3128	0.3111	0.3023	0.46	0.486	54.15	3445	3595	-0.249096	0.097357	-0.028398	0.050082
MT454634	0.2805	0.2204	0.2374	0.2617	0.3308	0.3046	0.3143	0.309	0.458	0.482	53.61	3453	3600	-0.248444	0.096944	-0.010926	0.053241
MT454635	0.2809	0.2206	0.2369	0.2616	0.3311	0.3048	0.3136	0.3096	0.458	0.481	53.67	3452	3600	-0.251222	0.096944	-0.010013	0.054887
MT454636	0.2806	0.2204	0.2373	0.2617	0.3307	0.3047	0.3143	0.3091	0.458	0.482	53.6	3453	3600	-0.248361	0.096944	-0.010636	0.054331
MT454637	0.2806	0.2208	0.237	0.2616	0.3306	0.3065	0.3131	0.3086	0.458	0.482	53.66	3452	3600	-0.249111	0.096944	-0.01272	0.051816
MT454638	0.2816	0.2216	0.236	0.2608	0.3338	0.3076	0.3106	0.3076	0.458	0.481	54.14	3450	3600	-0.247889	0.096944	-0.019776	0.051123
MT454639	0.2807	0.2202	0.2372	0.2619	0.3312	0.3041	0.3139	0.3096	0.458	0.481	53.61	3452	3600	-0.249806	0.096944	-0.010476	0.05289
MT454640	0.2811	0.2224	0.2362	0.2603	0.3326	0.3099	0.311	0.3062	0.459	0.483	53.98	3450	3600	-0.247445	0.097222	-0.021649	0.050469
MT454641	0.2806	0.2201	0.2374	0.2619	0.3307	0.3036	0.3146	0.31	0.458	0.481	53.64	3452	3600	-0.249195	0.096944	-0.009325	0.053289
MT454642	0.2812	0.2221	0.2363	0.2604	0.3328	0.3089	0.3117	0.3058	0.459	0.483	54.1	3451	3600	-0.24625	0.096944	-0.01909	0.050731
MT454643	0.2793	0.2231	0.2376	0.2599	0.3274	0.3114	0.3143	0.3056	0.461	0.487	54.06	3451	3600	-0.251861	0.096667	-0.019236	0.045577
MT454644	0.2818	0.2215	0.2361	0.2607	0.3363	0.3074	0.3081	0.3074	0.458	0.479	53.86	3451	3600	-0.244722	0.096944	-0.012055	0.055881
MT454645	0.2793	0.2231	0.2376	0.2599	0.3274	0.3114	0.3143	0.3056	0.461	0.487	54.13	3451	3600	-0.251861	0.096667	-0.01897	0.04632
MT454646	0.2791	0.223	0.2378	0.2601	0.3267	0.3106	0.3147	0.3065	0.461	0.487	54.07	3451	3600	-0.251	0.096667	-0.017101	0.046405
MT454647	0.2792	0.2227	0.2377	0.2603	0.3272	0.3104	0.3148	0.3066	0.461	0.487	54.03	3451	3600	-0.249917	0.096667	-0.019187	0.04392
MT454648	0.2808	0.2202	0.2373	0.2618	0.3316	0.3041	0.3133	0.3096	0.458	0.481	53.65	3452	3600	-0.249139	0.096944	-0.011466	0.05133
MT454649	0.2792	0.2229	0.2374	0.2605	0.3272	0.3106	0.3132	0.3076	0.461	0.486	54.02	3451	3600	-0.25175	0.096667	-0.018974	0.046293
MT454650	0.2791	0.2229	0.2377	0.2602	0.3267	0.3105	0.3151	0.3068	0.461	0.487	54.13	3451	3600	-0.251944	0.096667	-0.012186	0.048518
MT454651	0.2794	0.2232	0.2374	0.2599	0.3278	0.3117	0.3135	0.3056	0.461	0.487	54.05	3451	3600	-0.251861	0.096667	-0.018827	0.046751
MT454652	0.281	0.2202	0.2371	0.2618	0.332	0.3041	0.3131	0.3096	0.458	0.48	53.63	3452	3600	-0.249056	0.096944	-0.010555	0.052083
MT454653	0.281	0.2202	0.2371	0.2617	0.332	0.3041	0.3131	0.3096	0.458	0.48	53.61	3452	3600	-0.249722	0.096944	-0.009951	0.051715
MT454654	0.281	0.2203	0.2371	0.2616	0.3318	0.3045	0.3129	0.3092	0.458	0.481	53.63	3452	3600	-0.248778	0.096667	-0.009562	0.052715
MW177594	0.2816	0.2175	0.2352	0.2657	0.3308	0.2951	0.3103	0.3227	0.453	0.47	53.97	3442	3588	-0.25563	0.096433	-0.028621	0.002442
OK564514	0.2783	0.2231	0.2376	0.2609	0.3243	0.3141	0.3162	0.3052	0.461	0.49	54.2	3451	3600	-0.244889	0.096944	-0.045228	0.045816
OL440112	0.2805	0.2171	0.236	0.2664	0.3277	0.2951	0.3117	0.3239	0.454	0.471	53.86	3454	3600	-0.247945	0.096667	-0.028022	0.001478
OL449092	0.281	0.2171	0.2359	0.266	0.3301	0.2948	0.3098	0.324	0.453	0.469	53.86	3453	3600	-0.248667	0.096944	-0.031895	-0.001141
OL449093	0.2811	0.2181	0.2351	0.2656	0.3309	0.2985	0.3073	0.3216	0.454	0.471	53.87	3454	3600	-0.2495	0.096944	-0.03787	0.008455
OL449095	0.2803	0.2176	0.2359	0.2661	0.3283	0.2967	0.3096	0.3236	0.454	0.471	53.96	3446	3592	-0.253953	0.096882	-0.03403	0.008459
OL515134	0.2795	0.2188	0.2363	0.2654	0.3282	0.295	0.3109	0.3263	0.454	0.47	53.68	3327	3468	-0.263063	0.097751	-0.031103	0.007973
OL515135	0.2808	0.2172	0.2355	0.2665	0.3303	0.2943	0.3094	0.3248	0.453	0.469	53.81	3421	3565	-0.25756	0.097616	-0.035854	0.008221
OL515137	0.2815	0.2181	0.2349	0.2656	0.3326	0.2979	0.3057	0.3217	0.454	0.47	53.91	3454	3600	-0.250889	0.096944	-0.03842	0.003122
OL515138	0.2812	0.2183	0.2348	0.2657	0.3311	0.2984	0.3069	0.3218	0.454	0.471	53.9	3452	3598	-0.250723	0.096998	-0.039931	0.003992
OL515139	0.2808	0.2171	0.2359	0.2663	0.3299	0.2944	0.3104	0.3236	0.454	0.47	53.96	3452	3598	-0.249111	0.096998	-0.033615	0.009233
OL515140	0.2804	0.2175	0.2359	0.2661	0.3299	0.2949	0.3093	0.3243	0.454	0.47	53.87	3427	3571	-0.250238	0.097172	-0.029479	0.005524
OL515141	0.2803	0.2179	0.2358	0.2659	0.327	0.2978	0.3124	0.3212	0.454	0.474	54.06	3448	3594	-0.24872	0.096828	-0.036765	-0.002873
OL515144	0.2801	0.2174	0.235	0.2675	0.3298	0.2954	0.3075	0.327	0.452	0.468	53.67	3334	3477	-0.243601	0.098361	-0.036681	0.009383
OL515145	0.2811	0.2173	0.2353	0.2663	0.3297	0.2963	0.3096	0.3232	0.453	0.471	54	3452	3598	-0.248527	0.09672	-0.032068	0.001483
OL515150	0.2811	0.2174	0.2353	0.2662	0.3289	0.2961	0.3104	0.3233	0.453	0.471	54.01	3453	3598	-0.253446	0.09672	-0.031423	0.003652
OM021440	0.28	0.2174	0.2362	0.2664	0.3277	0.2953	0.3107	0.3241	0.454	0.471	54.05	3454	3600	-0.250194	0.096944	-0.026585	0.011151
OM021441	0.2805	0.2178	0.2355	0.2661	0.3292	0.295	0.3089	0.3254	0.454	0.469	53.88	3432	3578	-0.248211	0.097541	-0.029013	0.004151
OM203138	0.2807	0.2181	0.2368	0.2644	0.3301	0.2973	0.3105	0.3197	0.455	0.473	53.92	3444	3591	-0.249875	0.096074	-0.027936	0.002486
OM203141	0.2803	0.218	0.2362	0.2655	0.3282	0.2969	0.3116	0.3207	0.455	0.473	53.94	3454	3600	-0.249	0.096111	-0.024051	0.010959
OM542185	0.2803	0.2187	0.2362	0.2648	0.3278	0.3003	0.3103	0.3193	0.455	0.475	53.8	3454	3600	-0.251806	0.096944	-0.033543	0.010362
OM542186	0.2802	0.2184	0.2362	0.2653	0.3278	0.2996	0.3104	0.3202	0.455	0.474	53.79	3455	3600	-0.249917	0.096944	-0.035167	0.008204
OM542187	0.2785	0.219	0.2381	0.2644	0.3249	0.2986	0.3157	0.3196	0.458	0.477	53.97	3453	3600	-0.241639	0.096944	-0.017037	0.0129
OM542188	0.2799	0.219	0.2362	0.265	0.3272	0.3011	0.311	0.3188	0.456	0.476	53.83	3453	3599	-0.249875	0.096971	-0.036748	0.004684
OM542189	0.2799	0.219	0.2363	0.2648	0.3272	0.3014	0.311	0.3186	0.456	0.476	53.85	3454	3600	-0.250667	0.096944	-0.037649	0.004049
OM542190	0.2797	0.219	0.2363	0.265	0.3263	0.301	0.3117	0.319	0.456	0.477	53.87	3454	3600	-0.251056	0.096944	-0.034359	0.004893
OM542191	0.2806	0.2184	0.236	0.265	0.3286	0.2991	0.3113	0.3194	0.455	0.475	53.86	3454	3600	-0.251583	0.096944	-0.030942	0.008741
OM542192	0.2802	0.2189	0.2363	0.2646	0.3283	0.3009	0.311	0.3179	0.456	0.476	53.91	3454	3600	-0.250945	0.096944	-0.035979	0.004251
OM542193	0.2778	0.22	0.2382	0.2641	0.3221	0.3012	0.3167	0.3185	0.459	0.48	53.95	3454	3600	-0.240055	0.096944	-0.013622	0.014361
OM542194	0.2777	0.2199	0.2382	0.2642	0.3222	0.3006	0.3167	0.319	0.458	0.48	53.97	3453	3599	-0.241373	0.096971	-0.013404	0.014158
OM542195	0.2778	0.22	0.2382	0.2641	0.3221	0.3012	0.3167	0.3185	0.459	0.48	53.95	3454	3600	-0.240055	0.096944	-0.013622	0.014361
OM542196	0.2804	0.2178	0.2364	0.2654	0.3254	0.2996	0.3163	0.3193	0.455	0.478	53.79	3454	3600	-0.24875	0.097222	-0.044009	0.009045
OM542197	0.2802	0.218	0.2366	0.2652	0.3254	0.3002	0.3162	0.3185	0.455	0.478	53.76	3454	3600	-0.249	0.097222	-0.045262	0.009389
OM542198	0.2798	0.2184	0.2368	0.265	0.3263	0.2979	0.3155	0.3199	0.456	0.476	53.92	3455	3600	-0.24875	0.097222	-0.031446	0.013091
OM542199	0.2778	0.2202	0.2382	0.2639	0.3221	0.3012	0.3167	0.3185	0.459	0.48	53.95	3454	3600	-0.240055	0.096944	-0.012727	0.015208
OM542200	0.2779	0.2199	0.2382	0.2641	0.3223	0.3012	0.3161	0.3185	0.458	0.48	53.99	3454	3600	-0.239667	0.096667	-0.014556	0.014827
OM542201	0.2779	0.2197	0.2381	0.2643	0.3232	0.3005	0.3158	0.3188	0.458	0.479	53.95	3454	3600	-0.239361	0.096944	-0.015095	0.012572
OM542202	0.2779	0.2202	0.2381	0.2639	0.3224	0.3012	0.3161	0.3185	0.459	0.48	53.94	3454	3600	-0.242778	0.096944	-0.013175	0.01569
OM542203	0.2776	0.2199	0.2383	0.2643	0.3214	0.3007	0.3172	0.3191	0.459	0.48	53.98	3454	3600	-0.240055	0.096944	-0.014341	0.01426
OM542204	0.2806	0.2183	0.2359	0.2652	0.3286	0.2987	0.3109	0.3201	0.455	0.474	53.88	3454	3600	-0.251583	0.096944	-0.029256	0.008889
OM542205	0.2796	0.2191	0.2365	0.2648	0.3261	0.301	0.3121	0.3186	0.456	0.477	53.87	3453	3599	-0.251598	0.096971	-0.034898	0.007158
OM542206	0.2778	0.2201	0.2381	0.2641	0.3221	0.3015	0.3162	0.3185	0.459	0.48	53.93	3454	3600	-0.240055	0.096944	-0.015536	0.014158
OM863568	0.28	0.2188	0.2378	0.2634	0.3263	0.3014	0.3117	0.319	0.457	0.477	54.52	3452	3600	-0.243306	0.096667	-0.025429	0.003759
OM863569	0.2792	0.2173	0.2382	0.2653	0.3217	0.295	0.3185	0.3249	0.456	0.476	54.3	3452	3600	-0.243028	0.0975	-0.027704	0.001954
OM891790	0.2773	0.2195	0.2389	0.2643	0.3183	0.303	0.3159	0.3196	0.459	0.482	54.71	3454	3600	-0.241944	0.096667	-0.033891	-0.006656
OM891791	0.2784	0.2182	0.2388	0.2645	0.3197	0.2984	0.3192	0.3219	0.457	0.479	54.3	3452	3600	-0.245445	0.096944	-0.016954	0.010057
OM891792	0.2787	0.2178	0.2386	0.265	0.3208	0.2955	0.3192	0.3244	0.457	0.477	54.34	3453	3600	-0.242667	0.096944	-0.025535	0.002353
OM971001	0.2819	0.2171	0.2347	0.2663	0.3318	0.2972	0.304	0.3254	0.452	0.467	53.02	3453	3600	-0.243444	0.096389	-0.007014	0.015652
OM971002	0.2802	0.2174	0.2343	0.2681	0.3252	0.3002	0.3052	0.3285	0.452	0.47	52.98	3452	3600	-0.238278	0.096667	-0.007511	0.006814
OM971003	0.279	0.2224	0.2364	0.2623	0.3207	0.3125	0.3141	0.3125	0.459	0.487	53.24	3453	3600	-0.242583	0.096389	-0.022076	0.050422
OM971004	0.2804	0.2204	0.2347	0.2646	0.3266	0.3057	0.3077	0.3189	0.455	0.477	53.26	3454	3600	-0.240639	0.096944	-0.02047	0.048506
OM971005	0.2805	0.2209	0.2342	0.2644	0.3292	0.3045	0.3047	0.3209	0.455	0.474	53.55	3453	3600	-0.243472	0.097222	-0.023753	0.047079
ON366706	0.2785	0.2201	0.2384	0.2631	0.3251	0.3014	0.3151	0.3157	0.459	0.48	54.14	3450	3600	-0.249972	0.096667	-0.023212	0.02238
ON366707	0.2783	0.2198	0.2381	0.2638	0.3253	0.3003	0.3134	0.3176	0.458	0.478	54.13	3450	3600	-0.248861	0.096667	-0.021196	0.023512
ON366708	0.2781	0.2198	0.2383	0.2638	0.3246	0.3006	0.3142	0.3173	0.458	0.479	54.18	3450	3600	-0.248861	0.096667	-0.02101	0.024794
ON366709	0.2783	0.2202	0.2386	0.263	0.3243	0.3018	0.316	0.3153	0.459	0.481	54.19	3450	3600	-0.249972	0.096667	-0.02292	0.023313
ON366710	0.2783	0.2201	0.2386	0.2631	0.3243	0.3018	0.316	0.3153	0.459	0.481	54.19	3450	3600	-0.249972	0.096667	-0.023026	0.023662
ON986424	0.2817	0.2186	0.2341	0.2656	0.3267	0.3023	0.3083	0.3241	0.453	0.473	53.58	3449	3601	-0.249792	0.097195	0.049263	-0.019729
ON986425	0.2822	0.2179	0.234	0.2658	0.3274	0.3021	0.3082	0.3242	0.452	0.473	53.87	3449	3601	-0.245543	0.097473	0.044935	-0.016854
ON986426	0.2817	0.219	0.2336	0.2656	0.3269	0.3048	0.3047	0.3246	0.453	0.473	53.84	3449	3601	-0.247209	0.097473	0.04188	-0.021147
ON986427	0.2818	0.2182	0.2345	0.2655	0.3257	0.3013	0.3099	0.3245	0.453	0.474	53.61	3450	3601	-0.249014	0.097195	0.050589	-0.019765
ON986428	0.2819	0.2181	0.2338	0.2661	0.3262	0.3022	0.3072	0.3261	0.452	0.472	54.1	3449	3601	-0.24682	0.097195	0.04277	-0.022512
ON986429	0.2817	0.2175	0.2345	0.2663	0.326	0.3002	0.3093	0.3257	0.452	0.472	53.51	3448	3601	-0.251097	0.097195	0.05337	-0.017189
ON986430	0.2814	0.2176	0.2344	0.2667	0.3241	0.2994	0.3096	0.3283	0.452	0.472	53.62	3448	3601	-0.249125	0.097195	0.052675	-0.013904
ON986432	0.2812	0.2185	0.2346	0.2657	0.3233	0.3027	0.3109	0.3253	0.453	0.475	53.7	3448	3601	-0.24657	0.097195	0.051321	-0.010824
ON986433	0.2823	0.218	0.2338	0.2658	0.3275	0.3014	0.3076	0.3249	0.452	0.472	53.56	3448	3601	-0.248098	0.097195	0.052818	-0.017545
ON986434	0.281	0.2184	0.2352	0.2653	0.3224	0.3022	0.3132	0.324	0.454	0.477	53.7	3448	3600	-0.248611	0.096944	0.045517	-0.013699
ON986435	0.2824	0.2182	0.2337	0.2656	0.3279	0.3021	0.3072	0.3242	0.452	0.472	53.64	3448	3601	-0.248098	0.097195	0.052967	-0.015317
ON986436	0.282	0.2184	0.2339	0.2656	0.3268	0.3013	0.3076	0.3255	0.453	0.472	53.58	3448	3601	-0.249847	0.097195	0.049991	-0.015558
ON986437	0.2821	0.2174	0.234	0.2665	0.3258	0.3009	0.3084	0.3269	0.452	0.472	53.89	3449	3601	-0.24757	0.097195	0.044589	-0.026207
ON986438	0.2826	0.2181	0.2337	0.2656	0.3277	0.3029	0.306	0.325	0.452	0.472	53.84	3449	3601	-0.247043	0.097195	0.044262	-0.027098
ON986439	0.281	0.2171	0.235	0.2669	0.3225	0.2988	0.3098	0.3302	0.452	0.471	53.56	3447	3601	-0.242766	0.097195	0.044336	-0.014534
ON986440	0.2821	0.218	0.2341	0.2658	0.3264	0.3024	0.3078	0.3253	0.452	0.473	53.91	3447	3598	-0.252168	0.097276	0.046291	-0.024181
ON986441	0.2819	0.2174	0.2343	0.2664	0.3262	0.3001	0.3092	0.3264	0.452	0.472	53.96	3449	3601	-0.24682	0.097195	0.043877	-0.020166
ON986442	0.2819	0.2177	0.234	0.2664	0.3265	0.3001	0.3081	0.3266	0.452	0.471	53.61	3449	3601	-0.247459	0.097195	0.056117	-0.016709
ON986443	0.2825	0.218	0.2337	0.2658	0.3275	0.3017	0.3066	0.3256	0.452	0.472	53.9	3450	3601	-0.248681	0.097195	0.046356	-0.023129
ON986444	0.2825	0.2183	0.2337	0.2655	0.3283	0.3021	0.3072	0.3239	0.452	0.472	53.59	3448	3601	-0.248098	0.097195	0.051125	-0.019158
ON986445	0.2807	0.2178	0.2355	0.266	0.3209	0.3026	0.3136	0.3245	0.454	0.478	53.65	3447	3601	-0.243682	0.096918	0.044866	-0.015454
ON986446	0.2816	0.2181	0.2347	0.2656	0.3252	0.3016	0.3107	0.3241	0.453	0.475	53.65	3449	3601	-0.246071	0.097195	0.054736	-0.015058
ON986447	0.2816	0.2184	0.2342	0.2658	0.3252	0.3024	0.308	0.3253	0.453	0.474	53.59	3448	3601	-0.248209	0.096918	0.05332	-0.020201
ON986448	0.2821	0.2181	0.234	0.2657	0.326	0.3007	0.3088	0.3259	0.453	0.472	53.64	3448	3601	-0.248181	0.097195	0.051624	-0.013048
ON986449	0.2823	0.2184	0.2337	0.2656	0.3273	0.3011	0.3077	0.3256	0.452	0.472	53.62	3448	3601	-0.250431	0.097195	0.051421	-0.014207
ON986450	0.282	0.2175	0.234	0.2665	0.3258	0.3008	0.308	0.3271	0.452	0.472	53.86	3449	3601	-0.247737	0.097195	0.041934	-0.026089
ON986451	0.282	0.2183	0.2338	0.2658	0.3252	0.3028	0.3092	0.3253	0.452	0.474	53.97	3450	3601	-0.247098	0.096918	0.052556	-0.015514
ON986452	0.282	0.2181	0.2341	0.2657	0.3262	0.3022	0.308	0.3254	0.453	0.473	53.83	3449	3601	-0.246376	0.097195	0.047667	-0.02412
ON986453	0.2811	0.2186	0.2346	0.2657	0.3221	0.3029	0.3117	0.3258	0.453	0.476	53.8	3448	3601	-0.246237	0.097195	0.051918	-0.013647
ON986454	0.282	0.2179	0.234	0.266	0.3258	0.3022	0.308	0.3257	0.452	0.473	53.88	3449	3601	-0.247737	0.097195	0.045051	-0.026189
ON986455	0.2818	0.2173	0.2344	0.2665	0.3264	0.2995	0.3093	0.3261	0.452	0.472	53.5	3448	3601	-0.251819	0.097195	0.053904	-0.01768
ON986456	0.2816	0.2187	0.2341	0.2656	0.3239	0.3042	0.3107	0.324	0.453	0.476	53.91	3449	3601	-0.246487	0.097473	0.052866	-0.014478
ON986457	0.2827	0.218	0.2336	0.2657	0.3287	0.3011	0.3063	0.3253	0.452	0.471	53.58	3448	3601	-0.24807	0.097195	0.051316	-0.019665
ON986458	0.2819	0.2174	0.2342	0.2665	0.3264	0.2993	0.3085	0.3272	0.452	0.471	53.63	3448	3601	-0.249903	0.097195	0.04997	-0.017763
ON986459	0.2824	0.2181	0.2336	0.2659	0.3272	0.3022	0.3066	0.3254	0.452	0.472	53.89	3449	3600	-0.249444	0.097222	0.044439	-0.023416
ON986460	0.2811	0.2183	0.2349	0.2657	0.323	0.3026	0.312	0.3244	0.453	0.476	53.92	3449	3601	-0.246987	0.097195	0.047579	-0.017785
ON986461	0.2822	0.2176	0.2338	0.2664	0.3262	0.3013	0.3076	0.3269	0.452	0.472	53.89	3449	3601	-0.24757	0.097195	0.040666	-0.026651
ON986462	0.2822	0.218	0.234	0.2657	0.3279	0.3011	0.3074	0.3249	0.452	0.472	53.56	3448	3601	-0.24807	0.097195	0.050139	-0.019499
ON986463	0.2816	0.2181	0.2344	0.2658	0.3263	0.301	0.3087	0.3255	0.453	0.473	53.71	3449	3601	-0.246876	0.097195	0.054694	-0.016135
ON986464	0.282	0.2178	0.2343	0.2658	0.3265	0.3013	0.3099	0.3241	0.452	0.474	53.64	3448	3601	-0.248125	0.097195	0.05481	-0.015928
ON986465	0.2819	0.2182	0.2344	0.2655	0.3268	0.3013	0.3095	0.3241	0.453	0.473	53.64	3449	3601	-0.248403	0.097195	0.054014	-0.015471
[truncated: 19 more rows]
